# Supplementary material for: Imidazoquinoxaline anticancer derivatives and imiquimod interact with tubulin: Characterization of molecular microtubule inhibiting mechanisms in correlation with cytotoxicity
Source: PLoS One. 2017 Aug 10;12(8):e0182022. doi: 10.1371/journal.pone.0182022 (PMC5552358; doi:10.1371/journal.pone.0182022)
Supplement: S1 File — (ZIP) [file pone.0182022.s008.zip]

Archive with 12 entries (12 files):
- 203_2IC50.jpg
- 203_5IC50.jpg
- 503_2IC50.jpg
- 503_5IC50.jpg
- flow_cytometry.xlsx
- fluorescence_bindign_competition.xls.xlsx
- Imiquimod_2IC50.jpg
- Imiquimod_5IC50.jpg
- inhibit_proliferation_cytotoxicity.xlsx
- NT_NT.jpg
- polymerization_inhibition.xlsx
- SPR.xlsx
