# Supplementary material for: Imidazoquinoxaline anticancer derivatives and imiquimod interact with tubulin: Characterization of molecular microtubule inhibiting mechanisms in correlation with cytotoxicity
Source: PLoS One. 2017 Aug 10;12(8):e0182022. doi: 10.1371/journal.pone.0182022 (PMC5552358; doi:10.1371/journal.pone.0182022)
Supplement: S1 File — (ZIP) [file pone.0182022.s008.zip › flow_cytometry.xlsx]

## Sheet: Raw data
Juil 2011
%G2/M 24h	203	503
0	28.8	28.8
1/3 IC50	30.9	29.8
2IC50	80.8	33.4
2011 10 27
14h NT	0.263	32.43
14h 503 0.2	0.618	38.65
14h 203 0.2	0.463	25.21
14h 203 3.14	2.25	66.04
20h NT	7.41	30.31
20h 503 0.2	23.4	32.33
20h 203 0.2	23.1	23.49
20h 203 3.14	11.3	78.46
24h NT	0.722	16.36
24h 503 0.2	2.72	25.43
24h 203 0.2	0.768	30.95
24h 203 3.14	8.32	65.9
2012 02 20	mise au point contrôles
2012 02 27	G2	M
17h Noco 50 ng/mL	13.8	34.07
17h 203 3.14 µM	20	0
17h T	15.5	2.96
2012 03 19	IP +/- PH3
	G2/M	subG1	M
203 0.5 6h	56.06	1.23
203 1.5 6h	72.18	0.29
503 0.5 6h	62.99	0.84
203 0.5 24h	27.89	5.49
203 5 24h	60.79	16.88
203 0.5 16h	38.05	5.93
203 5 48h	31.19	27.76
Noco 50 ng/mL	42.2	2.72	28
503 0.5 48h	not intergretable	11.3	1.6
T 6h	35.84	0.166	8.24
503 0.05 16h	10.79	0.182	1.56
503 0.5 24h	54.94	6.87	23.4
T 6h	39.42	0.233	8.12
503 0.5 16h	61.14	1.55	33
203 0.5 48h	13.42	8.53	4.69
503 0.2 16h	39.69	1.91	18.8
T 48h	11.45	0.669	1.22
203 3.14 16h	52.07	1.88	26.8
T 16h	13.88	0.266	1.85
203 5 16h	45.11	1.78	16.6
T 24h	23.73	0.448	2.35
2012 06 07	AnnV 7AAD
	Q3 (apoptosis, annV+, 7AAD -)	Q2 (cell death, AnnV+, 7AAD +)
stau 10	12.8	17.5
NT	4.72	3.85
503 0.5	9.67	11.8
503 0.1	4.4	6.1
503 0.05	3.27	2.71
203 5	8.29	7.32
203 0.5	3.09	7.49
203 1.5	7.94	6.1
2012 06 25	Q3	Q2
203 0.5	4.43	12.8
203 1.5	15.8	27.2
203 5	25.2	25
503 0.05	28.1	36.5
503 0.1	18	36.3
503 0.5	41.6	20.9
NT	4.93	11.2
stauro 50 nM	8.7	14.6
stauro 100nM	6.27	13.8
2012 06 26	PH3 IP
	subG1	M	G2
203 0.5 24h	0.321	3.77	15.56
203 0.5 72h	3.28	2.73	10.93
203 1.5 24h	16.8	6.53	13.14
203 1.5 48h	26.7	1.5	6.34
203 1.5 72h	18.2	3.38	4.85
203 5 6h	0.622	7.57	35.52
203 5 24h	11.2	22.7	52.91
203 5 48h	9.14	2.05	15.25
203 5 72h	24.6	0.185	10.21
503 0.05 6h	0.233	2.84	18.95
503 0.05 24h	0.371	2.04	12.58
503 0.05 48h	0.711	0.749	8.08
503 0.05 72h	2.05	0.654	8.41
503 0.1 6h	0.375	1.88	28.86
503 0.1 24h	0.235	2.11	8.73
503 0.1 48h	1.45	0.432	13.1
503 0.1 72h	0.749	0.84	5.22
503 0.5 72h	23.2	0.762	8.06
Noco 50 ng/mL 18h	3.97	51.3	39.12
T 72h	0	0.245	0
2012 07 19	AnnV 7AAD
48h?	Q3	Q2
NT	0.41	3.37
stauro 100 nM	3.75	4.91
203 0.5	4.21	10.7
203 1.5	12.5	13.8
203 5	24	13.8
503 0.05	3.28	9.6
503 0.1	2.8	5.8
503 0.5	17.5	15.7

## Sheet: Summary
Juil 2011				Molecule	Conc (µM)	Time PT (h)	G2/M	subG1	G2	M
%G2/M	203	503		EAPB0203	0.523	24	30.9
0	28.8	28.8		EAPB0203	3.14	24	80.8
1/3 IC50	30.9	29.8		EAPB0503	0.033	24	29.8
2IC50	80.8	33.4		EAPB0503	0.2	24	33.4
				T		24	28.8
2011 10 27				T		14	32.43	0.263
				EAPB0503	0.2	14	38.65	0.618
14h NT	0.263	32.43		EAPB0203	0.2	14	25.21	0.463
14h 503 0.2	0.618	38.65		EAPB0203	3.14	14	66.04	2.25
14h 203 0.2	0.463	25.21		T		20	30.31	7.41
14h 203 3.14	2.25	66.04		EAPB0503	0.2	20	32.33	23.4
20h NT	7.41	30.31		EAPB0203	0.2	20	23.49	23.1
20h 503 0.2	23.4	32.33		EAPB0203	3.14	20	78.46	11.3
20h 203 0.2	23.1	23.49		T		24	16.36	0.722
20h 203 3.14	11.3	78.46		EAPB0503	0.2	24	25.43	2.72
24h NT	0.722	16.36		EAPB0203	0.2	24	30.95	0.768
24h 503 0.2	2.72	25.43		EAPB0203	3.14	24	65.9	8.32
24h 203 0.2	0.768	30.95		Noco	50 ng/mL	17			13.8	34.07
24h 203 3.14	8.32	65.9		EAPB0203	3.14	17			20	0
				T		17			15.5	2.96
2012 02 20	mise au point contrôles			EAPB0203	0.5	6	56.06	1.23
				EAPB0203	1.5	6	72.18	0.29
2012 02 27	G2	M		EAPB0503	0.5	6	62.99	0.84
17h Noco 50 ng/mL	13.8	34.07		EAPB0203	0.5	24	27.89	5.49
17h 203 3.14 µM	20	0		EAPB0203	5	24	60.79	16.88
17h T	15.5	2.96		EAPB0203	0.5	16h	38.05	5.93
				EAPB0203	5	48	31.19	27.76
2012 03 19	IP +/- PH3			Noco	50 ng/mL		42.2	2.72		28
	G2/M	subG1	M	EAPB0503	0.5	48	not intergretable	11.3		1.6
203 0.5 6h	56.06	1.23		T		6	35.84	0.166		8.24
203 1.5 6h	72.18	0.29		EAPB0503	0.05	16h	10.79	0.182		1.56
503 0.5 6h	62.99	0.84		EAPB0503	0.5	24	54.94	6.87		23.4
203 0.5 24h	27.89	5.49		T		6	39.42	0.233		8.12
203 5 24h	60.79	16.88		EAPB0503	0.5	16h	61.14	1.55		33
203 0.5 16h	38.05	5.93		EAPB0203	0.5	48	13.42	8.53		4.69
203 5 48h	31.19	27.76		EAPB0503	0.2	16h	39.69	1.91		18.8
Noco 50 ng/mL	42.2	2.72	28	T		48	11.45	0.669		1.22
503 0.5 48h	not intergretable	11.3	1.6	EAPB0203	3.14	16h	52.07	1.88		26.8
T 6h	35.84	0.166	8.24	T		16h	13.88	0.266		1.85
503 0.05 16h	10.79	0.182	1.56	EAPB0203	5	16h	45.11	1.78		16.6
503 0.5 24h	54.94	6.87	23.4	T		24	23.73	0.448		2.35
T 6h	39.42	0.233	8.12	EAPB0203	0.5	24	15.56	0.321		3.77
503 0.5 16h	61.14	1.55	33	EAPB0203	0.5	72	10.93	3.28		2.73
203 0.5 48h	13.42	8.53	4.69	EAPB0203	1.5	24	13.14	16.8		6.53
503 0.2 16h	39.69	1.91	18.8	EAPB0203	1.5	48	6.34	26.7		1.5
T 48h	11.45	0.669	1.22	EAPB0203	1.5	72	4.85	18.2		3.38
203 3.14 16h	52.07	1.88	26.8	EAPB0203	5	6	35.52	0.622		7.57
T 16h	13.88	0.266	1.85	EAPB0203	5	24	52.91	11.2		22.7
203 5 16h	45.11	1.78	16.6	EAPB0203	5	48	15.25	9.14		2.05
T 24h	23.73	0.448	2.35	EAPB0203	5	72	10.21	24.6		0.185
				EAPB0503	0.05	6	18.95	0.233		2.84
2012 06 07	AnnV 7AAD			EAPB0503	0.05	24	12.58	0.371		2.04
	Q3 (apoptosis, annV+, 7AAD -)	Q2 (cell death, AnnV+, 7AAD +)		EAPB0503	0.05	48	8.08	0.711		0.749
stau 10	12.8	17.5		EAPB0503	0.05	72	8.41	2.05		0.654
NT	4.72	3.85		EAPB0503	0.1	6	28.86	0.375		1.88
503 0.5	9.67	11.8		EAPB0503	0.1	24	8.73	0.235		2.11
503 0.1	4.4	6.1		EAPB0503	0.1	48	13.1	1.45		0.432
503 0.05	3.27	2.71		EAPB0503	0.1	72	5.22	0.749		0.84
203 5	8.29	7.32		EAPB0503	0.5	72	8.06	23.2		0.762
203 0.5	3.09	7.49		Noco	50 ng/mL	18	39.12	3.97		51.3
203 1.5	7.94	6.1		T		72	0	0		0.245
2012 06 25	Q3	Q2		Molecule	Conc (µM)	Time PT (h)	Apoptotic cells	Dead cells
203 0.5	4.43	12.8		Stau	10?	20120607	12.8	17.5
203 1.5	15.8	27.2		T		20120607	4.72	3.85
203 5	25.2	25		EAPB0503	0.5	20120607	9.67	11.8
503 0.05	28.1	36.5		EAPB0503	0.1	20120607	4.4	6.1
503 0.1	18	36.3		EAPB0503	0.05	20120607	3.27	2.71
503 0.5	41.6	20.9		EAPB0203	5	20120607	8.29	7.32
NT	4.93	11.2		EAPB0203	0.5	20120607	3.09	7.49
stauro 50	8.7	14.6		EAPB0203	1.5	20120607	7.94	6.1
stauro 100	6.27	13.8		EAPB0203	0.5	20120625	4.43	12.8
				EAPB0203	1.5	20120625	15.8	27.2
2012 06 26	PH3 IP			EAPB0203	5	20120625	25.2	25
	subG1	M	G2	EAPB0503	0.05	20120625	28.1	36.5
203 0.5 24h	0.321	3.77	15.56	EAPB0503	0.1	20120625	18	36.3
203 0.5 72h	3.28	2.73	10.93	EAPB0503	0.5	20120625	41.6	20.9
203 1.5 24h	16.8	6.53	13.14	T		20120625	4.93	11.2
203 1.5 48h	26.7	1.5	6.34	Stau	50	20120625	8.7	14.6
203 1.5 72h	18.2	3.38	4.85	Stau	100	20120625	6.27	13.8
203 5 6h	0.622	7.57	35.52	T		2012 07 19	0.41	3.37
203 5 24h	11.2	22.7	52.91	Stau	100	2012 07 19	3.75	4.91
203 5 48h	9.14	2.05	15.25	EAPB0203	0.5	2012 07 19	4.21	10.7
203 5 72h	24.6	0.185	10.21	EAPB0203	1.5	2012 07 19	12.5	13.8
503 0.05 6h	0.233	2.84	18.95	EAPB0203	5	2012 07 19	24	13.8
503 0.05 24h	0.371	2.04	12.58	EAPB0503	0.05	2012 07 19	3.28	9.6
503 0.05 48h	0.711	0.749	8.08	EAPB0503	0.1	2012 07 19	2.8	5.8
503 0.05 72h	2.05	0.654	8.41	EAPB0503	0.5	2012 07 19	17.5	15.7
503 0.1 6h	0.375	1.88	28.86
503 0.1 24h	0.235	2.11	8.73
503 0.1 48h	1.45	0.432	13.1
503 0.1 72h	0.749	0.84	5.22
503 0.5 72h	23.2	0.762	8.06
Noco 50 ng/mL 18h	3.97	51.3	39.12
T 72h	0	0.245	0
2012 07 19	AnnV 7AAD
48h?	Q3	Q2
NT	0.41	3.37
stauro 100	3.75	4.91
203 0.5	4.21	10.7
203 1.5	12.5	13.8
203 5	24	13.8
503 0.05	3.28	9.6
503 0.1	2.8	5.8
503 0.5	17.5	15.7

## Sheet: Cell cycle
Molecule	Conc (µM)	Time PT (h)	G2/M	subG1	G2	M		SubG1		6	14	16	20	24	48	72
EAPB0203	0.523	24	30.9					T		0.166-0.233	0.263	0.266	7.41	0.722-0.448	0.669	0
EAPB0203	3.14	24	80.8					EAPB0203	0.2		0.463		23.1	0.768
EAPB0503	0.033	24	29.8					EAPB0203	0.5	1.23		5.93		5.49-0.321	8.53	3.28
EAPB0503	0.2	24	33.4					EAPB0203	1.5	0.29				16.8	26.7	18.2
T		24	28.8					EAPB0203	3.14		2.25	1.88	11.3	8.32
T		14	32.43	0.263				EAPB0203	5	0.622		1.78		16.88-11.2	27.76-9.14	24.6
EAPB0503	0.2	14	38.65	0.618				EAPB0503	0.05	0.233		0.182		0.371	0.711	2.05
EAPB0203	0.2	14	25.21	0.463				EAPB0503	0.1	0.375				0.235	1.45	0.749
EAPB0203	3.14	14	66.04	2.25				EAPB0503	0.2		0.618	1.91	23.4	2.72
T		20	30.31	7.41				EAPB0503	0.5	0.84		1.55		6.87	11.3	23.2
EAPB0503	0.2	20	32.33	23.4				Reste à placer dans Sub-G1
EAPB0203	0.2	20	23.49	23.1				Noco	50 ng/mL				3.97
EAPB0203	3.14	20	78.46	11.3				Noco	50 ng/mL				2.72
T		24	16.36	0.722
EAPB0503	0.2	24	25.43	2.72				M		6	16	17	24	48	72
EAPB0203	0.2	24	30.95	0.768				T		8.24-8.12	1.85	2.96	2.35	1.22	0.245
EAPB0203	3.14	24	65.9	8.32				EAPB0503	0.05	2.84	1.56		2.04	0.749	0.654
Noco	50 ng/mL	17	47.87		13.8	34.07		EAPB0503	0.1	1.88			2.11	0.432	0.84
EAPB0203	3.14	17	20		20	0		EAPB0503	0.2		18.8
T		17	18.46		15.5	2.96		EAPB0503	0.5		33		23.4	1.6	0.762
EAPB0203	0.5	6	56.06	1.23				EAPB0203	0.5				3.77	4.69	2.73
EAPB0203	1.5	6	72.18	0.29				EAPB0203	1.5				6.53	1.5	3.38
EAPB0503	0.5	6	62.99	0.84				EAPB0203	3.14		26.8	0
EAPB0203	0.5	24	27.89	5.49				EAPB0203	5	7.57	16.6		22.7	2.05	0.185
EAPB0203	5	24	60.79	16.88				Noco	50 ng/mL			34.07
EAPB0203	0.5	16h	38.05	5.93
EAPB0203	5	48	31.19	27.76				Reste à placer dans M
Noco	50 ng/mL		42.2	2.72		28		Noco	50 ng/mL		28		37.79	9.86919
EAPB0503	0.5	48	not intergretable	11.3		1.6		Noco	50 ng/mL		51.3
T		6	35.84	0.166		8.24
EAPB0503	0.05	16h	10.79	0.182		1.56		G2/M		6	14	16	17	18	20	24	48	72
EAPB0503	0.5	24	54.94	6.87		23.4		T		35.84-39.42	32.43	13.88	18.46		30.31	28.8-23.73-16.36	11.45	0
T		6	39.42	0.233		8.12		EAPB0503	0.033							29.8
EAPB0503	0.5	16h	61.14	1.55		33		EAPB0503	0.05	18.95		10.79				12.58	8.08	8.41
EAPB0203	0.5	48	13.42	8.53		4.69		EAPB0503	0.1	28.86						8.73	13.1	5.22
EAPB0503	0.2	16h	39.69	1.91		18.8		EAPB0503	0.2		38.65	39.69			32.33	33.4-25.43
T		48	11.45	0.669		1.22		EAPB0503	0.5	62.99		61.14				54.94	not integretable	8.06
EAPB0203	3.14	16h	52.07	1.88		26.8		EAPB0203	0.2		25.21				23.49	30.95
T		16h	13.88	0.266		1.85		EAPB0203	0.5	56.06		38.05				27.89-15.56	13.42	10.93
EAPB0203	5	16h	45.11	1.78		16.6		EAPB0203	0.523							30.9
T		24	23.73	0.448		2.35		EAPB0203	1.5	72.18						13.14	6.34	4.85
EAPB0203	0.5	24	15.56	0.321		3.77		EAPB0203	3.14		66.04	52.07	20		78.46	80.8-65.9
EAPB0203	0.5	72	10.93	3.28		2.73		EAPB0203	5	35.52		45.11				60.79-52.91	31.19-15.25	10.21
EAPB0203	1.5	24	13.14	16.8		6.53		Noco	50 ng/mL				47.87	39.12
EAPB0203	1.5	48	6.34	26.7		1.5
EAPB0203	1.5	72	4.85	18.2		3.38		Reste à placer dansG2/M
EAPB0203	5	6	35.52	0.622		7.57		Noco	50 ng/mL		42.2
EAPB0203	5	24	52.91	11.2		22.7
EAPB0203	5	48	15.25	9.14		2.05
EAPB0203	5	72	10.21	24.6		0.185
EAPB0503	0.05	6	18.95	0.233		2.84
EAPB0503	0.05	24	12.58	0.371		2.04
EAPB0503	0.05	48	8.08	0.711		0.749
EAPB0503	0.05	72	8.41	2.05		0.654
EAPB0503	0.1	6	28.86	0.375		1.88
EAPB0503	0.1	24	8.73	0.235		2.11
EAPB0503	0.1	48	13.1	1.45		0.432										0
EAPB0503	0.1	72	5.22	0.749		0.84
EAPB0503	0.5	72	8.06	23.2		0.762
Noco	50 ng/mL		39.12	3.97		51.3
T		72	0	0		0.245

## Sheet: Cell cycle For Paper
SubG1		6	14	16	20	24	48	72
T		0.166-0.233	0.263	0.266	7.41	0.722-0.448	0.669	0
EAPB0203	0.2		0.463		23.1	0.768
EAPB0203	0.5	1.23		5.93		5.49-0.321	8.53	3.28
EAPB0203	1.5	0.29				16.8	26.7	18.2
EAPB0203	3.14		2.25	1.88	11.3	8.32
EAPB0203	5	0.622		1.78		16.88-11.2	27.76-9.14	24.6
EAPB0503	0.05	0.233		0.182		0.371	0.711	2.05
EAPB0503	0.1	0.375				0.235	1.45	0.749
EAPB0503	0.2		0.618	1.91	23.4	2.72
EAPB0503	0.5	0.84		1.55		6.87	11.3	23.2
M		6	16	17	24	48	72			Text : Kinetics was made. 48 and 72h dominated by cell death
T		8.24-8.12	1.85	2.96	2.35	1.22	0.245
EAPB0503	0.05	2.84	1.56		2.04	0.749	0.654
EAPB0503	0.5		33		23.4	1.6	0.762
EAPB0203	0.5				3.77	4.69	2.73
EAPB0203	5	7.57	16.6		22.7	2.05	0.185
G2/M	6	16	24	48	72
T	37.63	13.88	22.9633	11.45	0
EAPB0503 0.05 µM	18.95	10.79	12.58	8.08	8.41
EAPB0503 0.5 µM	62.99	61.14	54.94		8.06
EAPB0203 0.5 µM	56.06	38.05	21.725	13.42	10.93
EAPB0203 5 µM	35.52	45.11	56.85	23.22	10.21
24h	G2/M	M
CTRL	22.9633	2.35
EAPB0203 0.5 µM	21.725	3.77
EAPB0203 5 µM	56.85	22.7
EAPB0503 0.05 µM	12.58	2.04
EAPB0503 0.5 µM	54.94	23.4
M	24	48	72
T	2.35	1.22	0.245
EAPB0503 0.05 µM	2.04	0.749	0.654
EAPB0503 0.5 µM	23.4	1.6	0.762
EAPB0203 0.5 µM	3.77	4.69	2.73
EAPB0203 5 µM	22.7	2.05	0.185
								0

## Sheet: Apoptosis
Molecule	Conc (µM)	Time PT (h)	Apoptotic cells	Dead cells		Apoptotic cells		24	48	72		Dead cells		24	48	72
Stau	2.5, 0.5, 1 µM?	24h	12.8	17.5		T		4.72	0.41	4.93		T		3.85	3.37	11.2
T		24h	4.72	3.85		EAPB0203	0.5	3.09	4.21	4.43		EAPB0203	0.5	7.49	10.7	12.8
EAPB0503	0.5	24h	9.67	11.8		EAPB0203	1.5	7.94	12.5	15.8		EAPB0203	1.5	6.1	13.8	27.2
EAPB0503	0.1	24h	4.4	6.1		EAPB0203	5	8.29	24	25.2		EAPB0203	5	7.32	13.8	25
EAPB0503	0.05	24h	3.27	2.71		EAPB0503	0.05	3.27	3.28	28.1		EAPB0503	0.05	2.71	9.6	36.5
EAPB0203	5	24h	8.29	7.32		EAPB0503	0.1	4.4	2.8	18		EAPB0503	0.1	6.1	5.8	36.3
EAPB0203	0.5	24h	3.09	7.49		EAPB0503	0.5	9.67	17.5	41.6		EAPB0503	0.5	11.8	15.7	20.9
EAPB0203	1.5	24h	7.94	6.1		Stau	10	12.8				Stau	10	17.5
EAPB0203	0.5	72h	4.43	12.8		Stau	50			8.7		Stau	50			14.6
EAPB0203	1.5	72h	15.8	27.2		Stau	100		3.75	6.27		Stau	100		4.91	13.8
EAPB0203	5	72h	25.2	25
EAPB0503	0.05	72h	28.1	36.5
EAPB0503	0.1	72h	18	36.3
EAPB0503	0.5	72h	41.6	20.9
T		72h	4.93	11.2
Stau	50 nM	72h	8.7	14.6
Stau	100 nM	72h	6.27	13.8
T		48h	0.41	3.37
Stau	100 nM	48h	3.75	4.91
EAPB0203	0.5	48h	4.21	10.7
EAPB0203	1.5	48h	12.5	13.8
EAPB0203	5	48h	24	13.8
EAPB0503	0.05	48h	3.28	9.6
EAPB0503	0.1	48h	2.8	5.8
EAPB0503	0.5	48h	17.5	15.7

## Sheet: Apoptosis For Paper
Apoptotic cells	24	48	72			Dead cells	24	48	72		Apoptotic + dead	24	48	72
EAPB0203 0.5 µM	3.09	4.21	4.43			EAPB0203 0.5 µM	7.49	10.7	12.8		EAPB0203 0.5 µM	10.58	14.91	17.23
EAPB0203 5 µM	8.29	24	25.2			EAPB0203 5 µM	7.32	13.8	25		EAPB0203 5 µM	15.61	37.8	50.2
EAPB0503 0.05 µM	3.27	3.28	28.1			EAPB0503 0.05 µM	2.71	9.6	36.5		EAPB0503 0.05 µM	5.98	12.88	64.6
EAPB0503 0.5 µM	9.67	17.5	41.6			EAPB0503 0.5 µM	11.8	15.7	20.9		EAPB0503 0.5 µM	21.47	33.2	62.5
T	4.72	0.41	4.93			T	3.85	3.37	11.2		T	8.57	3.78	16.13
Apoptotic cells	24	48	72			Dead cells	24	48	72
EAPB0203 0.5 µM	3.09	4.21	4.43			EAPB0203 0.5 µM	7.49	10.7	12.8
EAPB0203 5 µM	8.29	24	25.2			EAPB0203 5 µM	7.32	13.8	25
EAPB0503 0.05 µM	3.27	3.28	28.1			EAPB0503 0.05 µM	2.71	9.6	36.5
EAPB0503 0.5 µM	9.67	17.5	41.6			EAPB0503 0.5 µM	11.8	15.7	20.9
T	4.72	0.41	4.93			T	3.85	3.37	11.2
EAPB0203 0.5 µM	24	48	72
Apoptotic	3.09	4.21	4.43
Dead	7.49	10.7	12.8
EAPB0203 5 µM	24	48	72
Apoptotic	8.29	24	25.2
Dead	7.32	13.8	25
EAPB0503 0.05 µM	24	48	72
Apoptotic	3.27	3.28	28.1
Dead	2.71	9.6	36.5
EAPB0503 0.5 µM	24	48	72
Apoptotic	9.67	17.5	41.6
Dead	11.8	15.7	20.9
T	24	48	72
Apoptotic	4.72	0.41	4.93
Dead	3.85	3.37	11.2
