# Supplementary material for: Imidazoquinoxaline anticancer derivatives and imiquimod interact with tubulin: Characterization of molecular microtubule inhibiting mechanisms in correlation with cytotoxicity
Source: PLoS One. 2017 Aug 10;12(8):e0182022. doi: 10.1371/journal.pone.0182022 (PMC5552358; doi:10.1371/journal.pone.0182022)
Supplement: S1 File — (ZIP) [file pone.0182022.s008.zip › fluorescence_bindign_competition.xls.xlsx]

## Sheet: Alexis
Concentration EAPB0503 (µM) :	0			5			10			15			20			25			30					m
																							Fluo colchicine 3µM	0.281667	0.284	0.266	0.295	0.474
Fluo EAPB0503				0.927667						3.093			3.662						4.625				Fluo Tubuline 3µM	0.6935	0.71	0.677
				0.911	1.13	0.742				3.048	3.119	3.112	3.694	3.666	3.626				5.345	4.629	3.901		Fluo PBS	0.257429	0.264	0.298	0.248	0.166	0.273	0.316	0.237
																							Fluo Tubulin-Colchicine Complex 3µM-3µM :	7.312	7.295	7.503	7.138
Fluo Tubulin-Colchicine Complex 3µM-3µM + 503 :				8.684						9.99967			9.84467						8.54833					7.80933	7.887	7.817	7.724
				8.971	8.57	8.511				10.22	10.131	9.648	9.996	9.769	9.769				8.448	8.797	8.4			8.39	8.73	8.275	8.165
																							Complex-fluo(tub+col)	7.41483
EAPB0503				6.78117						5.9315			5.2075						2.94817
F/F0	1			0.914541						0.799951			0.702308						0.397604
Concentration EAPB0203 (µM) :	0			5			10			15			20			25			30				Fluo Tubulin+503 30µM	4.27767	4.145	4.73	3.958
																							Fluo Tubulin+203 30µM	2.21767	2.196	2.313	2.144	2.113
Fluo EAPB0203				0.608						1.271			2.05467						1.54833				Fluo Tubulin+Vinorelbine 30µM	1.48467	1.494	1.508	1.452
				0.56	0.765	0.499				1.408	1.24	1.165	2.697	2.33	1.137				1.507	1.544	1.594		Fluo Tubulin+Nocodazole 30µM	0.776	0.8	0.787	0.741
Fluo Tubulin-Colchicine Complex 3µM-3µM + 203 :				8.49067						8.26133			8.293						10.4087
				8.64	8.43	8.402				8.267	8.537	7.98	8.179	8.375	8.325				10.719	10.258	10.249
																															0
																															5
EAPB0203				6.9075						6.01517			5.26317						7.88517												15
F/F0	1			0.931579						0.811234			0.709816						1.06343												20
																															30
			0	5	10	15				20	25	30
Concentration Nocodazole (µM) :	0			5			10			15			20			25			30					m
																							Fluo colchicine 3µM	0.281667	0.284	0.266	0.295	0.474
Fluo Nocodazole				0.210333						0.238333			0.379333						0.480333				Fluo Tubuline 3µM	0.6935	0.71	0.677
				0.209	0.227	0.195				0.265	0.23	0.22	0.365	0.413	0.36				0.462	0.487	0.492		Fluo PBS	0.2945	0.316	0.273
																							Fluo Tubulin-Colchicine Complex 3µM-3µM :	8.68	8.753	8.551	8.736
Fluo Tubulin-Colchicine Complex 3µM-3µM + Nocodazole :				7.68933						6.19633			6.24433						5.419				Complex-fluo(tub+col)	7.70483
				7.891	7.625	7.552				6.112	6.169	6.308	6.281	6.258	6.194				5.497	5.345	5.415
																							2012-06-01
																							Fluo PBS	0.935667	0.752	0.948	1.107
Nocodazole				6.50383						4.98283			4.88983						3.9635				Fluo Colchicine	0.213667	0.198	0.23	0.213
F/F0	1			0.844124						0.646715			0.634645						0.514417				Flo Tubuline	0.832	0.758	0.853	0.885
																							Fluo Tubuline-Colchicine Compex 3-3µM	7.226	7.28	7.203	7.195
																							Complex-fluo(tub+col)	6.18033
Concentration Vinorelbine (µM) :	0			5			10			15			20			25			30
Fluo Vinorelbine				0.448						0.608			0.800667						0.941667
				0.435	0.45	0.459				0.618	0.596	0.61	0.883	0.75	0.769				0.947	0.954	0.924
Fluo Tubulin-Colchicine Complex 3µM-3µM + Vinorelbine :				10.4113						10.7683			11.608						11.0057
				10.349	10.293	10.592				10.694	10.785	10.826	11.544	11.664	11.616				10.862	10.829	11.326
Vinorelbine				8.98817						9.18517			9.83217						9.08883
F/F0	1			1.16656						1.19213			1.16656						1.17963
Concentration Imiquimod (µM) :	0			5			10			15			20			25			30
Fluo Imiquimod				0.387667						0.234			0.359						0.382
				0.492	0.255	0.416				0.214	0.254	0.234	0.352	0.358	0.367				0.351	0.403	0.392
Imiquimod				7.097						6.29133			6.5422						6.5446
				7.311	7.172	7.036				6.415	6.215	6.244	6.704	6.545	6.516				6.617	6.488	6.517
				7.033	6.933								6.5	6.446					6.549	6.552
Imiquimod				5.66367						5.01167			5.13753						5.11693
F/F0	1			0.916401						0.810906			0.831271						0.827938

## Sheet: Flo pour publi
Concentration EAPB0503 (µM) :	0			5			10			15			20			25			30					m
																							Fluo colchicine 3µM	0.281667	0.284	0.266	0.295	0.474
Fluo EAPB0503				0.927667						3.093			3.662						4.625				Fluo Tubuline 3µM	0.6935	0.71	0.677
				0.911	1.13	0.742				3.048	3.119	3.112	3.694	3.666	3.626				5.345	4.629	3.901		Fluo PBS	0.257429	0.264	0.298	0.248	0.166	0.273	0.316	0.237
																							Fluo Tubulin-Colchicine Complex 3µM-3µM :	7.312	7.295	7.503	7.138
Fluo Tubulin-Colchicine Complex 3µM-3µM + 503 :				8.684						9.99967			9.84467						8.54833					7.80933	7.887	7.817	7.724
				8.971	8.57	8.511				10.22	10.131	9.648	9.996	9.769	9.769				8.448	8.797	8.4			8.39	8.73	8.275	8.165
																							Complex-fluo(tub+col)	7.41483
EAPB0503				6.78117						5.9315			5.2075						2.94817
F/F0	1			0.914541						0.799951			0.702308						0.397604
Concentration EAPB0203 (µM) :	0			5			10			15			20			25			30				Fluo Tubulin+503 30µM	4.27767	4.145	4.73	3.958
																							Fluo Tubulin+203 30µM	2.21767	2.196	2.313	2.144	2.113
Fluo EAPB0203				0.608						1.271			2.05467						1.54833				Fluo Tubulin+Vinorelbine 30µM	1.48467	1.494	1.508	1.452
				0.56	0.765	0.499				1.408	1.24	1.165	2.697	2.33	1.137				1.507	1.544	1.594		Fluo Tubulin+Nocodazole 30µM	0.776	0.8	0.787	0.741
Fluo Tubulin-Colchicine Complex 3µM-3µM + 203 :				8.49067						8.26133			8.293						10.4087
				8.64	8.43	8.402				8.267	8.537	7.98	8.179	8.375	8.325				10.719	10.258	10.249
																															0
																															5
EAPB0203				6.9075						6.01517			5.26317						7.88517												15
F/F0	1			0.931579						0.811234			0.709816						1.06343												20
																															30
			0	5	10	15				20	25	30
Concentration Nocodazole (µM) :	0			5			10			15			20			25			30					m
																							Fluo colchicine 3µM	0.281667	0.284	0.266	0.295	0.474
Fluo Nocodazole				0.210333						0.238333			0.379333						0.480333				Fluo Tubuline 3µM	0.6935	0.71	0.677
				0.209	0.227	0.195				0.265	0.23	0.22	0.365	0.413	0.36				0.462	0.487	0.492		Fluo PBS	0.2945	0.316	0.273
																							Fluo Tubulin-Colchicine Complex 3µM-3µM :	8.68	8.753	8.551	8.736
Fluo Tubulin-Colchicine Complex 3µM-3µM + Nocodazole :				7.68933						6.19633			6.24433						5.419				Complex-fluo(tub+col)	7.70483
				7.891	7.625	7.552				6.112	6.169	6.308	6.281	6.258	6.194				5.497	5.345	5.415
																							2012-06-01
																							Fluo PBS	0.935667	0.752	0.948	1.107
Nocodazole				6.50383						4.98283			4.88983						3.9635				Fluo Colchicine	0.213667	0.198	0.23	0.213
F/F0	1			0.844124						0.646715			0.634645						0.514417				Flo Tubuline	0.832	0.758	0.853	0.885
																							Fluo Tubuline-Colchicine Compex 3-3µM	7.226	7.28	7.203	7.195
																							Complex-fluo(tub+col)	6.18033
Concentration Vinorelbine (µM) :	0			5			10			15			20			25			30
Fluo Vinorelbine				0.448						0.608			0.800667						0.941667
				0.435	0.45	0.459				0.618	0.596	0.61	0.883	0.75	0.769				0.947	0.954	0.924
Fluo Tubulin-Colchicine Complex 3µM-3µM + Vinorelbine :				10.4113						10.7683			11.608						11.0057
				10.349	10.293	10.592				10.694	10.785	10.826	11.544	11.664	11.616				10.862	10.829	11.326
Vinorelbine				8.98817						9.18517			9.83217						9.08883
F/F0	1			1.16656						1.19213			1.16656						1.17963
Concentration Imiquimod (µM) :	0			5			10			15			20			25			30
Fluo Imiquimod				0.387667						0.234			0.359						0.382
				0.492	0.255	0.416				0.214	0.254	0.234	0.352	0.358	0.367				0.351	0.403	0.392
Imiquimod				7.097						6.29133			6.5422						6.5446
				7.311	7.172	7.036				6.415	6.215	6.244	6.704	6.545	6.516				6.617	6.488	6.517
				7.033	6.933								6.5	6.446					6.549	6.552
Imiquimod				5.66367						5.01167			5.13753						5.11693
F/F0	1			0.916401						0.810906			0.831271						0.827938
F/F0	Imiquimod	Vinorelbine	Nocodazole	EAPB0203	EAPB0503
0	1	1	1	1	1
5	0.916401	1.16656	0.844124	0.931579	0.914541
15	0.810906	1.19213	0.646715	0.811234	0.799951
20	0.831271	1.16656	0.634645	0.709816	0.702308
30	0.827938	1.17963	0.514417	1.06343	0.397604
