# Supplementary material for: Imidazoquinoxaline anticancer derivatives and imiquimod interact with tubulin: Characterization of molecular microtubule inhibiting mechanisms in correlation with cytotoxicity
Source: PLoS One. 2017 Aug 10;12(8):e0182022. doi: 10.1371/journal.pone.0182022 (PMC5552358; doi:10.1371/journal.pone.0182022)
Supplement: S1 File — (ZIP) [file pone.0182022.s008.zip › inhibit_proliferation_cytotoxicity.xlsx]

## Sheet: Feuil1
		Temps Post-traitement	6	24	48	72
	EAPB0203 0.5 µM	Comptage Coulter	0.772	1.768	2.915	3.8
		Comptage Malassez	0.831	1.406	2.55	2.208
		% Mort	0.233	0.214	0.007	0.117
	EAPB0203 1.5 µM	Coulter	0.725	0.989	1.147	0.528
		Malassez	0.762	0.615	0.475	0.13
		% Mort	0.18	0.116	0.1947	0.42
	EAPB0203 5 µM	Coulter	0.719	0.788	0.68	0.31
		Malassez	1.168	0.2	0.287	0.06
		% Mort	0.102	0.125	0.313	0.46
	EAPB0503 0.05 µM	Coulter	0.626	2.15	3.057	4.672
		Malassez	0.528	1.656	3	5.475
		% Mort	0.189	0.079	0.15	0.06
	EAPB0503 0.1 µM	Coulter	0.693	1.435	3.109	5.19
		Malassez	1.165	1.506	2.385	3.987
		% Mort	0.167	0.066	0.133	0.094
	EAPB0503 0.5 µM	Coulter	0.648	0.99	0.712	0.293
		Malassez	0.756	0.637	0.372	0.775
		% Mort	0.19	0.42	0.134	0.29
	Témoin	Coulter	1.04	2.028	2.958	4.542
		Malassez	1.23	1.606	2.675	4.675
		% Mort	0.005	0.05	0.117	0.09

## Sheet: Feuil2
Comptage Coulter	Temps post-traitement (h)					Coulter Cellules Vivantes
(million de cellules/mL)	6	24	48	72			6	24	48	72
EAPB0203 0,5 µM	0.772	1.768	2.915	3.8		EAPB0203 0,5 µM	0.592124	1.38965	2.89459	3.3554
EAPB0203 1,5 µM	0.725	0.989	1.147	0.528		EAPB0203 1,5 µM	0.5945	0.874276	0.923679	0.30624
EAPB0203 5 µM	0.719	0.788	0.68	0.31		EAPB0203 5 µM	0.645662	0.6895	0.46716	0.1674
EAPB0503 0,05 µM	0.626	2.15	3.057	4.672		EAPB0503 0,05 µM	0.507686	1.98015	2.59845	4.39168
EAPB0503 0,1 µM	0.693	1.435	3.109	5.19		EAPB0503 0,1 µM	0.577269	1.34029	2.6955	4.70214
EAPB0503 0,5 µM	0.648	0.99	0.712	0.293		EAPB0503 0,5 µM	0.52488	0.5742	0.616592	0.20803
Témoin	1.04	2.028	2.958	4.542		Témoin	1.0348	1.9266	2.61191	4.13322
Comptage Malassez	Temps post-traitement (h)					Comptage Malassez	Temps post-traitement (h)
(million de cellules/mL)	6	24	48	72		(million de cellules/mL)	6	24	48	72
EAPB0203 0,5 µM	0.831	1.406	2.55	2.208		EAPB0203 0,5 µM	0.637377	1.10512	2.53215	1.94966
EAPB0203 1,5 µM	0.762	0.615	0.475	0.13		EAPB0203 1,5 µM	0.62484	0.54366	0.382518	0.0754
EAPB0203 5 µM	1.168	0.2	0.287	0.06		EAPB0203 5 µM	1.04886	0.175	0.197169	0.0324
EAPB0503 0,05 µM	0.528	1.656	3	5.475		EAPB0503 0,05 µM	0.428208	1.52518	2.55	5.1465
EAPB0503 0,1 µM	1.165	1.506	2.385	3.987		EAPB0503 0,1 µM	0.970445	1.4066	2.06779	3.61222
EAPB0503 0,5 µM	0.756	0.637	0.372	0.775		EAPB0503 0,5 µM	0.61236	0.36946	0.322152	0.55025
Témoin	1.23	1.606	2.675	4.675		Témoin	1.22385	1.5257	2.36203	4.25425
Cellules mortes (%)	Temps post-traitement (h)
	6	24	48	72
EAPB0203 0,5 µM	0.233	0.214	0.007	0.117
EAPB0203 1,5 µM	0.18	0.116	0.1947	0.42
EAPB0203 5 µM	0.102	0.125	0.313	0.46
EAPB0503 0,05 µM	0.189	0.079	0.15	0.06
EAPB0503 0,1 µM	0.167	0.066	0.133	0.094
EAPB0503 0,5 µM	0.19	0.42	0.134	0.29
Témoin	0.005	0.05	0.117	0.09

## Sheet: T0
Comptage Coulter	Temps post-traitement (h)						Coulter Cellules Vivantes
(million de cellules/mL)	0	6	24	48	72			0	6	24	48	72
EAPB0203 0,5 µM	0.959	0.772	1.768	2.915	3.8		EAPB0203 0,5 µM	0.859264	0.592124	1.38965	2.89459	3.3554
EAPB0203 1,5 µM	0.959	0.725	0.989	1.147	0.528		EAPB0203 1,5 µM	0.859264	0.5945	0.874276	0.923679	0.30624
EAPB0203 5 µM	0.959	0.719	0.788	0.68	0.31		EAPB0203 5 µM	0.859264	0.645662	0.6895	0.46716	0.1674
EAPB0503 0,05 µM	0.959	0.626	2.15	3.057	4.672		EAPB0503 0,05 µM	0.859264	0.507686	1.98015	2.59845	4.39168
EAPB0503 0,1 µM	0.959	0.693	1.435	3.109	5.19		EAPB0503 0,1 µM	0.859264	0.577269	1.34029	2.6955	4.70214
EAPB0503 0.1 µM'	1.54	2.06	3.58	6.56	5.27		EAPB0503 0.1 µM'
EAPB0503 0.25 µM	1.54	1.288	2.64	3.873	4.16		EAPB0503 0.25 µM
EAPB0503 0,5 µM	0.959	0.648	0.99	0.712	0.293		EAPB0503 0,5 µM	0.859264	0.52488	0.5742	0.616592	0.20803
Témoin	0.959	1.04	2.028	2.958	4.542		Témoin	0.859264	1.0348	1.9266	2.61191	4.13322
Comptage Malassez		Temps post-traitement (h)					Comptage Malassez		Temps post-traitement (h)
(million de cellules/mL)	0	6	24	48	72		(million de cellules/mL)	0	6	24	48	72
EAPB0203 0,5 µM	0.92	0.831	1.406	2.55	2.208		EAPB0203 0,5 µM	0.896	0.637377	1.10512	2.53215	1.94966
EAPB0203 1,5 µM	0.92	0.762	0.615	0.475	0.13		EAPB0203 1,5 µM	0.896	0.62484	0.54366	0.382518	0.0754
EAPB0203 5 µM	0.92	1.168	0.2	0.287	0.06		EAPB0203 5 µM	0.896	1.04886	0.175	0.197169	0.0324
EAPB0503 0,05 µM	0.92	0.528	1.656	3	5.475		EAPB0503 0,05 µM	0.896	0.428208	1.52518	2.55	5.1465
EAPB0503 0,1 µM	0.92	1.165	1.506	2.385	3.987		EAPB0503 0,1 µM	0.896	0.970445	1.4066	2.06779	3.61222
EAPB0503 0,5 µM	0.92	0.756	0.637	0.372	0.775		EAPB0503 0,5 µM	0.896	0.61236	0.36946	0.322152	0.55025
Témoin	0.92	1.23	1.606	2.675	4.675		Témoin	0.896	1.22385	1.5257	2.36203	4.25425
Cellules mortes (%)		Temps post-traitement (h)
	0	6	24	48	72
EAPB0203 0,5 µM	0.104	0.233	0.214	0.007	0.117
EAPB0203 1,5 µM	0.104	0.18	0.116	0.1947	0.42
EAPB0203 5 µM	0.104	0.102	0.125	0.313	0.46
EAPB0503 0,05 µM	0.104	0.189	0.079	0.15	0.06
EAPB0503 0,1 µM	0.104	0.167	0.066	0.133	0.094
EAPB0503 0,5 µM	0.104	0.19	0.42	0.134	0.29
Témoin	0.104	0.005	0.05	0.117	0.09
T0
Coulter		0.959
Malassez		0.92
Cellules Mortes		0.104
Coulter Vivantes Coulter		0.859264
Cellules Vivantes Malassez		0.896

## Sheet: For Paper
Coulter counting	Time post-treatement (h)						Coulter Living cells
(million cells/mL)	0	6	24	48	72			0	6	24	48	72
EAPB0203 0.5 µM	0.959	0.772	1.768	2.915	3.8		EAPB0203 0.5 µM	0.859264	0.592124	1.38965	2.89459	3.3554
EAPB0203 1,5 µM	0.959	0.725	0.989	1.147	0.528		EAPB0203 1.5 µM	0.859264	0.5945	0.874276	0.923679	0.30624
EAPB0203 5 µM	0.959	0.719	0.788	0.68	0.31		EAPB0203 5 µM	0.859264	0.645662	0.6895	0.46716	0.1674
EAPB0503 0.05 µM	0.959	0.626	2.15	3.057	4.672		EAPB0503 0.05 µM	0.859264	0.507686	1.98015	2.59845	4.39168
EAPB0503 0,1 µM	0.959	0.693	1.435	3.109	5.19		EAPB0503 0,1 µM	0.859264	0.577269	1.34029	2.6955	4.70214
EAPB0503 0.1 µM'	1.54	2.06	3.58	6.56	5.27		EAPB0503 0.1 µM
EAPB0503 0.25 µM	1.54	1.288	2.64	3.873	4.16		EAPB0503 0.25 µM
EAPB0503 0.5 µM	0.959	0.648	0.99	0.712	0.293		EAPB0503 0.5 µM	0.859264	0.52488	0.5742	0.616592	0.20803
Control	0.959	1.04	2.028	2.958	4.542		CTRL	0.859264	1.0348	1.9266	2.61191	4.13322
Malassez counting		Time post-treatement (h)					Malassez counting		Time post-treatement (h)
(million cells/mL)	0	6	24	48	72		(million cells/mL)	0	6	24	48	72
EAPB0203 0,5 µM	0.92	0.831	1.406	2.55	2.208		EAPB0203 0.5 µM	0.896	0.637377	1.10512	2.53215	1.94966
EAPB0203 1,5 µM	0.92	0.762	0.615	0.475	0.13		EAPB0203 1.5 µM	0.896	0.62484	0.54366	0.382518	0.0754
EAPB0203 5 µM	0.92	1.168	0.2	0.287	0.06		EAPB0203 5 µM	0.896	1.04886	0.175	0.197169	0.0324
EAPB0503 0,05 µM	0.92	0.528	1.656	3	5.475		EAPB0503 0.05 µM	0.896	0.428208	1.52518	2.55	5.1465
EAPB0503 0,1 µM	0.92	1.165	1.506	2.385	3.987		EAPB0503 0.1 µM	0.896	0.970445	1.4066	2.06779	3.61222
EAPB0503 0,5 µM	0.92	0.756	0.637	0.372	0.775		EAPB0503 0.5 µM	0.896	0.61236	0.36946	0.322152	0.55025
Control	0.92	1.23	1.606	2.675	4.675		CTRL	0.896	1.22385	1.5257	2.36203	4.25425
Dead cells (%)		Time post-treatement (h)
	0	6	24	48	72
EAPB0203 0,5 µM	0.104	0.233	0.214	0.007	0.117
EAPB0203 1,5 µM	0.104	0.18	0.116	0.1947	0.42
EAPB0203 5 µM	0.104	0.102	0.125	0.313	0.46
EAPB0503 0,05 µM	0.104	0.189	0.079	0.15	0.06
EAPB0503 0,1 µM	0.104	0.167	0.066	0.133	0.094
EAPB0503 0,5 µM	0.104	0.19	0.42	0.134	0.29
Control	0.104	0.005	0.05	0.117	0.09
T0
Coulter		0.959
Malassez		0.92
Dead cells		0.104
Living cells coulter		0.859264
living cells Malassez		0.896
