# Supplementary material for: Imidazoquinoxaline anticancer derivatives and imiquimod interact with tubulin: Characterization of molecular microtubule inhibiting mechanisms in correlation with cytotoxicity
Source: PLoS One. 2017 Aug 10;12(8):e0182022. doi: 10.1371/journal.pone.0182022 (PMC5552358; doi:10.1371/journal.pone.0182022)
Supplement: S1 File — (ZIP) [file pone.0182022.s008.zip › polymerization_inhibition.xlsx]

## Sheet: 061011
Colchicine	A max	Amax/10	slope	t1/10	p	p SD	k obs	k obs SD		Contrôles	A max	Amax/10	slope	t1/10	p	p SD	k obs	k obs SD
0	0.276	0.0276	0.014472	1.9175	1.249	0.02501	0.1671	0.005202			0.2417	0.02417	0.01728	1.86748	1.249	0.0281	-0.1681	0.003756
0.1	0.25619	0.025619	0.01992	2.52605	1.561	0.04043	0.1671	0.004934			0.276	0.0276	0.014472	1.9175	1.249	0.02501	-0.1671	0.005202
0.5	0.23908	0.023908	0.015288	2.38867	1.412	0.03054	0.1616	0.004366			0.1975	0.01975	0.0112619	2.23983	1.23	0.02116	-0.1353	0.002978
1	0.21669	0.021669	0.014808	2.11501	1.32	0.02649	0.1643	0.00433			0.2595	0.02595	0.0210714	4.66495	3.51	0.3205	-0.1515	0.00812
5	0.06524	0.006524	0.006696	1.74642	1.314	0.05537	0.1868	0.003426			0.2757	0.02757	0.0280732	4.38871	3.768	0.2701	0.1796	0.01056
10	0.0275	0.00275	0.007608	0.361462	0.4855	0.0422	0.1265	0.01353
Colchicine	A max	Amax/10	slope	t1/10	p	p SD	k obs	k obs SD
0.1	0.928225	0.928225	1.37645	1.31737	1.2498	1.61655	1	0.948481		Amax vs CTRL	Colchicine	203	503	503	503	Imiquimod
0.5	0.866232	0.866232	1.05638	1.24572	1.1305	1.22111	0.967086	0.839293		0.1	0.928225	0.993794	1.18987	1.02967
1	0.785109	0.785109	1.02322	1.103	1.05685	1.05918	0.983244	0.832372		0.5	0.866232	1.01779	1.21063	0.950289		1.03047
5	0.236377	0.236377	0.462687	0.910779	1.05204	2.21391	1.11789	0.658593		1	0.785109	1.01572	1.08861	0.787669	0.866884	1.03808
10	0.0996377	0.0996377	0.525705	0.188507	0.388711	1.68733	0.757032	2.60092		5	0.236377	0.777824	0.0511899	0.0542197		1.01777
										10	0.0996377	0.353455	0	0.00959538		1.01814
203	A max	Amax/10	slope	t1/10	p	p SD	k obs	k obs SD
0	0.2417	0.02417	0.01728	1.86748	1.249	0.0281	0.1681	0.003756		t1/10 vs CTRL	Colchicine	203	503	503	503	Imiquimod
0.1	0.2402	0.02402	0.01668	1.7476	1.202	0.02688	0.1729	0.003709		0.1	1.31737	0.935809	1.30911	0.669958
0.5	0.246	0.0246	0.0174	1.7592	1.158	0.02685	0.1605	0.002781		0.5	1.24572	0.942017	1.8882	0.823096		0.478872
1	0.2455	0.02455	0.016584	2.10625	1.246	0.02405	0.1494	0.003366		1	1.103	1.12786	1.86315	1.04613	1.36206	0.545142
5	0.188	0.0188	0.008856	2.71229	1.134	0.01941	0.09393	0.00118		5	0.910779	1.45238	6.11049	2.5013		0.906327
10	0.08543	0.008543	0.002256	6.64583	1.507	0.01943	0.05129	0.001361		10	0.188507	3.55872	NC	3.24418		0.905623
203	A max	Amax/10	slope	t1/10	p	p SD	k obs	k obs SD
0.1	0.993794	0.993794	0.965278	0.935809	0.96237	0.956584	1.02855	0.987487		p vs CTRL	Colchicine	203	503	503	503	Imiquimod
0.5	1.01779	1.01779	1.00694	0.942017	0.927142	0.955516	0.954789	0.740415		0.1	1.2498	0.96237	1.20163	0.480342
1	1.01572	1.01572	0.959722	1.12786	0.997598	0.855872	0.888757	0.896166		0.5	1.1305	0.927142	1.59106	0.491738		0.388004
5	0.777824	0.777824	0.5125	1.45238	0.907926	0.690747	0.558775	0.314164		1	1.05685	0.997598	1.18211	0.546724	0.778662	0.410297
10	0.353455	0.353455	0.130556	3.55872	1.20657	0.691459	0.305116	0.362354		5	1.05204	0.907926	NC	0.654416		0.923832
										10	0.388711	1.20657	NC	NC		0.624204
503	A max	Amax/10	slope	t1/10	p	p SD	k obs	k obs SD
0	0.1975	0.01975	0.0112619	2.23983	1.23	0.02116	0.1353	0.002978		kobs vs CTRL	Colchicine	203	503	503	503	Imiquimod
0.1	0.235	0.0235	0.00985366	2.93218	1.478	0.03389	0.1484	0.004803		0.1	1	1.02855	1.09682	0.99538
0.5	0.2391	0.02391	0.0106341	4.22924	1.957	0.05072	0.1318	0.004622		0.5	0.967086	0.954789	0.974132	0.815842		1.08073
1	0.215	0.0215	0.00956098	4.17314	1.454	0.02564	0.1012	0.00283		1	0.983244	0.888757	0.747967	0.634521	0.623051	1.05234
5	0.01011	0.001011	0.000928571	13.6865	NC	NC	0.008161	0.001248	pas de polym	5	1.11789	0.558775	0.0603178	0.192805		1.01782
10	0	0	NC	NC	NC	NC	NC	NC		10	0.757032	0.305116	NC	NC		1.01169
503	A max	Amax/10	slope	t1/10	p	p SD	k obs	k obs SD
0.1	1.18987	1.18987	0.874955	1.30911	1.20163	1.60161	1.09682	1.61283
0.5	1.21063	1.21063	0.944258	1.8882	1.59106	2.39698	0.974132	1.55205
1	1.08861	1.08861	0.848966	1.86315	1.18211	1.21172	0.747967	0.950302
5	0.0511899	0.0511899	0.0824524	6.11049	#VALUE!	#VALUE!	0.0603178	0.419073
10	0	0	#VALUE!	#VALUE!	#VALUE!	#VALUE!	#VALUE!	#VALUE!
503 bis	A max	Amax/10	slope	t1/10	p	p SD	k obs	k obs SD
0	0.2595	0.02595	0.0210714	4.66495	3.51	0.3205	0.1515	0.00812
0.1	0.2672	0.02672	0.0156341	3.12532	1.686	0.03672	0.1508	0.005012
0.5	0.2466	0.02466	0.0119286	3.8397	1.726	0.03285	0.1236	0.003828
1	0.2044	0.02044	0.00892857	4.88016	1.919	0.06937	0.09613	0.002406
5	0.01407	0.001407	0.00192683	11.6684	2.297	0.1456	0.02921	0.0007093
10	0.00249	0.000249	0.0012619	15.1339	NC	NC	NC	NC
503	A max	Amax/10	slope	t1/10	p	p SD	k obs	k obs SD
0.1	1.02967	1.02967	0.741959	0.669958	0.480342	0.114571	0.99538	0.617241
0.5	0.950289	0.950289	0.566102	0.823096	0.491738	0.102496	0.815842	0.471429
1	0.787669	0.787669	0.423729	1.04613	0.546724	0.216443	0.634521	0.296305
5	0.0542197	0.0542197	0.0914427	2.5013	0.654416	0.45429	0.192805	0.0873522
10	0.00959538	0.00959538	0.059887	3.24418	#VALUE!	#VALUE!	#VALUE!	#VALUE!
Imi+503	A max	Amax/10	slope	t1/10	p	p SD	k obs	k obs SD
0	0.2757	0.02757	0.0280732	4.38871	3.768	0.2701	0.1796	0.01056
503 1	0.239	0.0239	0.0156429	5.97767	2.934	0.1126	0.1119	0.004162
0.5	0.2841	0.02841	0.0221905	2.10163	1.462	0.03501	0.1941	0.006232
1	0.2862	0.02862	0.0187857	2.39247	1.546	0.03745	0.189	0.006264
5	0.2806	0.02806	0.0269762	3.97761	3.481	0.2147	0.1828	0.009813
10	0.2807	0.02807	0.0268571	3.97452	2.352	0.08287	0.1817	0.00872
	A max	Amax/10	slope	t1/10	p	p SD	k obs	k obs SD
503 1	0.866884	0.866884	0.557217	1.36206	0.778662	0.416883	0.623051	0.394129
0.5	1.03047	1.03047	0.790451	0.478872	0.388004	0.129619	1.08073	0.590152
1	1.03808	1.03808	0.66917	0.545142	0.410297	0.138652	1.05234	0.593182
5	1.01777	1.01777	0.960924	0.906327	0.923832	0.794891	1.01782	0.929261
10	1.01814	1.01814	0.956684	0.905623	0.624204	0.306812	1.01169	0.825758

## Sheet: High Imiq
28032013	A max	Amax/10	slope	t1/10	p	SD p	kobs	SD kobs
ctrl 1%DMSO	533.8	53.38	60.3569	2.41795	1.426	0.03173	0.171	0.002794
col 6	196.1	19.61	29.6054	3.31419	2.497	0.08368	0.2041	0.005911
imi 320	389.6	38.96	85.5692	2.6325	2.704	0.2881	0.2508	0.007997
imi 160	474	47.4	26.5494	2.79885	2.26	0.1078	0.2112	0.004132
ctrl ss dmso	335.9	33.59	44.192	3.83824	2.698	0.09761	0.1728	0.004994
28032013	A max	Amax/10	slope	t1/10	p	SD p	kobs	SD kobs
col 6	0.367366	0.367366	0.490506	1.37066	1.75105	2.63725	1.19357	2.1156
imi 320	0.729861	0.729861	1.41772	1.08873	1.89621	9.07974	1.46667	2.8622
imi 160	0.887973	0.887973	0.439873	1.15753	1.58485	3.39742	1.23509	1.47888
20032013	A max	Amax/10	slope	t1/10	p	SD p	kobs	SD kobs
col 3	315.2	31.52	44.27	2.95289	2.725	0.1453	-0.2359	0.00736
imi 160	394.6	39.46	57.845	3.01497	2.374	0.0803	-0.2274	0.007351
ctrl2%DMSO	418.7	41.87	61.77	3.05598	3.19	0.2085	-0.2234	0.00611
20032013	A max	Amax/10	slope	t1/10	p	SD p	kobs	SD kobs
col 3	0.752806	0.752806	0.716691	0.966266	0.854232	0.696882	1.05595	1.20458
imi 160	0.942441	0.942441	0.936458	0.986579	0.744201	0.385132	1.01791	1.20311
23072013	A max	Amax/10	slope	t1/10	p	SD p	kobs	SD kobs
ctrl	0.40431	0.204501	0.104976	0.211486	0.2581	0.005273	-0.6093	0.01207
imi320	0.33904	0.072064	0.090144	0.329073	0.5925	0.02002	-0.4427	0.007449
imi640	0.24517	-0.101033	0.067392	1.36985	3.161	0.6602	-0.3981	0.02548
imi1000	0.23862	-0.059568	0.043464	1.09405	3.29	0.7203	-0.3147	0.01183
imi1600	0.25581	-0.088539	0.048384	1.76321	2.171	0.3157	-0.2087	0.004122
war1600	0.38942	0.134702	0.142416	0.198728	0.452	0.01046	-0.7639	0.02953
23072013	A max	Amax/10	slope	t1/10	p	SD p	kobs	SD kobs
imi320	0.838564	0.352389	0.858711	1.556	2.29562	3.7967	0.726571	0.61715
imi640	0.606391	-0.494046	0.641975	6.47725	12.2472	125.204	0.653373	2.11102
imi1000	0.590191	-0.291285	0.414037	5.17317	12.747	136.602	0.516494	0.980116
imi1600	0.632708	-0.432951	0.460905	8.33721	8.41147	59.871	0.342524	0.341508
war1600	0.963172	0.658686	1.35665	0.939671	1.75126	1.98369	1.25373	2.44656

## Sheet: Safia
203	A max	Amax/10	slope	t1/10	p	p SD	kobs	kobs SD	203 depolym	A max	Amax/10	slope	t1/10	p	p SD	kobs	kobs SD
0	0.1845	0.01845	0.010944	6.20888	2.752	0.154	-0.1057	0.003969	0	0.2204	0.02204	0.015264	3.80962	2.106	0.1263	-0.1444	0.004568
0.1	0.2039	0.02039	0.013488	3.42082	1.695	0.05003	-0.1295	0.003333	0.1	0.2173	0.02173	0.012144	3.61001	1.77	0.0411	-0.1366	0.004612
0.33	0.1794	0.01794	0.011904	2.96455	1.5	0.05565	-0.1162	0.001616	0.5	0.1947	0.01947	0.013464	4.35903	2.725	0.1641	-0.1266	0.004298
0.5	0.1893	0.01893	0.0126	4.05714	2.007	0.06927	-0.1131	0.002703	1	0.1905	0.01905	0.011088	4.7574	2.195	0.09158	-0.1082	0.003194
0.67	0.1905	0.01905	0.00948	3.9789	1.486	0.03061	-0.1109	0.002959
1	0.1738	0.01738	0.020592	5.73427	2.564	0.2549	-0.09416	0.002606
203	A max	Amax/10	slope	t1/10	p	p SD	kobs	kobs SD	203 depolym	A max	Amax/10	slope	t1/10	p	p SD	kobs	kobs SD
0.1	1.10515	1.10515	1.23246	0.550956	0.615916	0.32487	1.22517	0.839758	0.1	0.985935	0.985935	0.795597	0.947605	0.840456	0.325416	0.945983	1.00963
0.33	0.972358	0.972358	1.08772	0.477469	0.545058	0.361364	1.09934	0.407155	0.5	0.883394	0.883394	0.882075	1.14422	1.29392	1.29929	0.876731	0.940893
0.5	1.02602	1.02602	1.15132	0.653442	0.729288	0.449805	1.07001	0.681028	1	0.864338	0.864338	0.726415	1.24879	1.04226	0.725099	0.749307	0.699212
0.67	1.03252	1.03252	0.866228	0.640841	0.539971	0.198766	1.0492	0.745528
1	0.942005	0.942005	1.88158	0.923559	0.931686	1.65519	0.890823	0.656589
503	A max	Amax/10	slope	t1/10	p	p SD	kobs	kobs SD	503 depolym	A max	Amax/10	slope	t1/10	p	p SD	kobs	kobs SD	503 Nicole	A max	Amax/10	slope	t1/10	p	p SD	kobs	kobs SD
0	0.1787	0.01787	0.011592	1.99707	1.066	0.02617	-0.1171	0.0009445	0	0.214	0.0214	0.015528	3.49111	2.199	0.09118	-0.1449	0.005069	0	0.3024	0.03024	0.024072	2.44516	1.502	0.05305	-0.1555	0.003318
0.1	0.1396	0.01396	0.005616	2.87215	0.9963	0.02374	-0.06682	0.0002486	0.1	0.2042	0.02042	0.011328	4.18167	2.014	0.05865	-0.1205	0.004234	0.1	0.2698	0.02698	0.017904	4.24374	2.243	0.07436	-0.1278	0.004041
0.5	0.07299	0.007299	0.002448	4.73407	1.19	0.01517	-0.05329	0.0006831	0.5	0.1736	0.01736	0.008208	7.14912	2.597	0.09226	-0.08167	0.002462	0.33	0.2537	0.02537	0.016512	3.95288	2.102	0.08058	-0.121	0.003757
1	0.06501	0.006501	0.001896	6.00791	1.361	0.01897	-0.04828	0.0007985	1	0.1407	0.01407	0.005544	8.56241	2.256	0.09731	-0.06297	0.001625	0.5	0.1941	0.01941	0.010104	4.38242	1.894	0.04619	-0.1109	0.003609
																		0.67	0.1755	0.01755	0.008328	5.08646	1.9	0.05262	-0.08747	0.001831
																		1	0.1514	0.01514	0.008208	6.6289	2.199	0.1419	-0.08064	0.001588
503	A max	Amax/10	slope	t1/10	p	p SD	kobs	kobs SD	503 depolym	A max	Amax/10	slope	t1/10	p	p SD	kobs	kobs SD	503 Nicole	A max	Amax/10	slope	t1/10	p	p SD	kobs	kobs SD
0.1	0.781198	0.781198	0.484472	1.43818	0.934615	0.907146	0.570623	0.263208	0.1	0.954206	0.954206	0.729521	1.19781	0.915871	0.643233	0.831608	0.835273	0.1	0.892196	0.892196	0.743769	1.73557	1.49334	1.4017	0.821865	1.2179
0.5	0.40845	0.40845	0.21118	2.37051	1.11632	0.579671	0.455081	0.72324	0.5	0.811215	0.811215	0.528594	2.04781	1.18099	1.01184	0.56363	0.485697	0.33	0.838955	0.838955	0.685942	1.61661	1.39947	1.51894	0.778135	1.13231
1	0.363794	0.363794	0.163561	3.00837	1.27674	0.724876	0.412297	0.845421	1	0.657477	0.657477	0.357032	2.45263	1.02592	1.06723	0.434576	0.320576	0.5	0.641865	0.641865	0.419741	1.79228	1.26099	0.870688	0.713183	1.0877
																		0.67	0.580357	0.580357	0.345962	2.08021	1.26498	0.991894	0.562508	0.551838
																		1	0.500661	0.500661	0.340977	2.71102	1.46405	2.67484	0.518585	0.478602
Imiquimod	A max	Amax/10	slope	t1/10	p	p SD	kobs	kobs SD
0	0.1973	0.01973	0.018936	1.21726	0.8934	0.01994	-0.1421	0.001275
0.1	0.2278	0.02278	0.031728	0.990608	0.8377	0.01542	-0.1249	0.002676
0.33	0.2048	0.02048	0.014544	1.9245	1.16	0.02464	-0.1405	0.002696
0.5	0.2059	0.02059	0.012216	2.29044	1.17	0.02143	-0.1175	0.002093
0.67	0.2347	0.02347	0.013896	2.46546	1.284	0.02731	-0.1225	0.002665
1	0.2339	0.02339	0.012	2.39667	1.247	0.02043	-0.1268	0.002932
Imiquimod	A max	Amax/10	slope	t1/10	p	p SD	kobs	kobs SD
0.1	1.15459	1.15459	1.67554	0.813802	0.937654	0.77332	0.878958	2.09882
0.33	1.03801	1.03801	0.768061	1.58102	1.29841	1.23571	0.98874	2.11451
0.5	1.04359	1.04359	0.64512	1.88164	1.3096	1.07472	0.826882	1.64157
0.67	1.18956	1.18956	0.73384	2.02542	1.43721	1.36961	0.862069	2.0902
1	1.1855	1.1855	0.633714	1.96891	1.39579	1.02457	0.892329	2.29961

## Sheet: Bilan
	Cinétique 061011						280313		200313		Safia						23072013
Amax vs CTRL	Colchicine	203	503	503	503	Imiquimod	Colchicine	Imiquimod	Colchicine	Imiquimod	Imiquimod	203	203 depolym	503	503 depolym	503 Nicole	Imiquimod	Warfarine
0.1	0.928225	0.993794	1.18987	1.02967							1.15459	1.10515	0.985935	0.781198	0.954206	0.892196
0.33											1.03801	0.972358				0.838955
0.5	0.866232	1.01779	1.21063	0.950289		1.03047					1.04359	1.02602	0.883394	0.40845	0.811215	0.641865
0.67											1.18956	1.03252				0.580357
1	0.785109	1.01572	1.08861	0.787669	0.866884	1.03808					1.1855	0.942005	0.864338	0.363794	0.657477	0.500661
3									0.752806
5	0.236377	0.777824	0.0511899	0.0542197		1.01777
6							0.367366
10	0.0996377	0.353455	0	0.00959538		1.01814
160								0.887973		0.942441
320								0.729861									0.838564
640																	0.606391
1000																	0.590191
1600																	0.632708	0.963172
						503 5 et 10 µM : pas de polymérisation donc pas de p ni de kobs
t1/10 vs CTRL	Colchicine	203	503	503	503	Imiquimod	Colchicine	Imiquimod	Colchicine	Imiquimod	Imiquimod	203	203 depolym	503	503 depolym	503 Nicole	Imiquimod	Warfarine
0.1	1.31737	0.935809	1.30911	0.669958							0.813802	0.550956	0.947605	1.43818	1.19781	1.73557
0.33											1.58102	0.477469				1.61661
0.5	1.24572	0.942017	1.8882	0.823096		0.478872					1.88164	0.653442	1.14422	2.37051	2.04781	1.79228
0.67											2.02542	0.640841				2.08021
1	1.103	1.12786	1.86315	1.04613	1.36206	0.545142					1.96891	0.923559	1.24879	3.00837	2.45263	2.71102
3									0.966266
5	0.910779	1.45238	6.11049	2.5013		0.906327
6							1.37066
10	0.188507	3.55872	NC	3.24418		0.905623
160								1.15753		0.986579
320								1.08873									1.556
640																	6.47725
1000																	5.17317
1600																	8.33721	0.939671
p vs CTRL	Colchicine	203	503	503	503	Imiquimod	Colchicine	Imiquimod	Colchicine	Imiquimod	Imiquimod	203	203 depolym	503	503 depolym	503 Nicole	Imiquimod	Warfarine
0.1	1.2498	0.96237	1.20163	0.480342							0.937654	0.615916	0.840456	0.934615	0.915871	1.49334
0.33											1.29841	0.545058				1.39947
0.5	1.1305	0.927142	1.59106	0.491738		0.388004					1.3096	0.729288	1.29392	1.11632	1.18099	1.26099
0.67											1.43721	0.539971				1.26498
1	1.05685	0.997598	1.18211	0.546724	0.778662	0.410297					1.39579	0.931686	1.04226	1.27674	1.02592	1.46405
3									0.854232
5	1.05204	0.907926	NC	0.654416		0.923832
6							1.75105
10	0.388711	1.20657	NC	NC		0.624204
160								1.58485		0.744201
320								1.89621									2.29562
640																	12.2472
1000																	12.747
1600																	8.41147	1.75126
kobs vs CTRL	Colchicine	203	503	503	503	Imiquimod	Colchicine	Imiquimod	Colchicine	Imiquimod	Imiquimod	203	203 depolym	503	503 depolym	503 Nicole	Imiquimod	Warfarine
0.1	1	1.02855	1.09682	0.99538							0.878958	1.22517	0.945983	0.570623	0.831608	0.821865
0.33											0.98874	1.09934				0.778135
0.5	0.967086	0.954789	0.974132	0.815842		1.08073					0.826882	1.07001	0.876731	0.455081	0.56363	0.713183
0.67											0.862069	1.0492				0.562508
1	0.983244	0.888757	0.747967	0.634521	0.623051	1.05234					0.892329	0.890823	0.749307	0.412297	0.434576	0.518585
3									1.05595
5	1.11789	0.558775	0.0603178	0.192805		1.01782
6							1.19357
10	0.757032	0.305116	NC	NC		1.01169
160								1.23509		1.01791
320								1.46667									0.726571
640																	0.653373
1000																	0.516494
1600																	0.342524	1.25373

## Sheet: Amax
Warfarine		Colchicine		Imiquimod			Mean	SD	203				Mean	SD	503							Mean	SD
		0.1	0.928225	0.1	1.15459		1.15459	0	0.1	0.993794	1.10515	0.985935	1.02829	0.0544404	0.1	1.18987	1.02967	0.781198	0.954206	0.892196		0.969429	0.137006
		0.33		0.33	1.03801		1.03801	0	0.33	0.972358			0.972358	0	0.33	0.838955						0.838955	0
		0.5	0.866232	0.5	1.03047	1.04359	1.03703	0.00656027	0.5	1.01779	1.02602	0.883394	0.975734	0.0653804	0.5	1.21063	0.950289	0.40845	0.811215	0.641865		0.80449	0.271864
		0.67		0.67	1.18956		1.18956	0	0.67	1.03252			1.03252	0	0.67	0.580357						0.580357	0
		1	0.785109	1	1.03808	1.1855	1.11179	0.0737097	1	1.01572	0.942005	0.864338	0.940688	0.0618094	1	1.08861	0.787669	0.866884	0.363794	0.657477	0.500661	0.710849	0.238196
		3	0.752806	3			#DIV/0!	#DIV/0!	3				#DIV/0!	#DIV/0!	3							#DIV/0!	#DIV/0!
		5	0.236377	5	1.01777		1.01777	0	5	0.777824			0.777824	0	5	0.0511899	0.0542197					0.0527048	0.00151489
		6	0.367366	6			#DIV/0!	#DIV/0!	6				#DIV/0!	#DIV/0!	6							#DIV/0!	#DIV/0!
		10	0.0996377	10	1.01814		1.01814	0	10	0.353455			0.353455	0	10	0	0.00959538					0.00479769	0.00479769
		160		160	0.887973	0.942441	0.915207	0.0272339	160				#DIV/0!	#DIV/0!	160							#DIV/0!	#DIV/0!
		320		320	0.729861	0.838564	0.784213	0.0543515	320				#DIV/0!	#DIV/0!	320							#DIV/0!	#DIV/0!
		640		640		0.606391	0.606391	0
		1000		1000		0.590191	0.590191	0
1600	0.963172	1600		1600		0.632708	0.632708	0
			Colchicine	Imiquimod	EAPB0203	EAPB0503	Warfarine
		0.1	0.928225	1.15459	1.02829	0.969429
		0.33		1.03801	0.972358	0.838955
		0.5	0.866232	1.03703	0.975734	0.80449
		0.67		1.18956	1.03252	0.580357
		1	0.785109	1.11179	0.940688	0.710849
		3	0.752806
		5	0.236377	1.01777	0.777824	0.0527048
		6	0.367366
		10	0.0996377	1.01814	0.353455	0.00479769
		160		0.915207
		320		0.784213
		640		0.606391
		1000		0.590191
		1600		0.632708			0.963172
			Colchicine	Imiquimod	EAPB0203	EAPB0503
		0.1	0.928225	1.15459	1.02829	0.969429
		0.5	0.866232	1.03703	0.975734	0.80449
		1	0.785109	1.11179	0.940688	0.710849
		5	0.236377	1.01777	0.777824	0.0527048
		10	0.0996377	1.01814	0.353455	0.00479769

## Sheet: t110
Warfarine		Colchicine		Imiquimod			Mean	SD	203				Mean	SD	503							Mean	SD
		0.1	1.31737	0.1	0.813802		0.813802	0	0.1	0.935809	0.550956	0.947605	0.811457	0.184265	0.1	1.30911	0.669958		1.43818	1.19781	1.73557	1.27012	0.349808
		0.33		0.33	1.58102		1.58102	0	0.33		0.477469		0.477469	0	0.33						1.61661	1.61661	0
		0.5	1.24572	0.5	1.88164	0.478872	1.18025	0.701383	0.5	0.942017	0.653442	1.14422	0.913226	0.20139	0.5	1.8882	0.823096		2.37051	2.04781	1.79228	1.78438	0.519201
		0.67		0.67	2.02542		2.02542	0	0.67		0.640841		0.640841	0	0.67						2.08021	2.08021	0
		1	1.103	1	1.96891	0.545142	1.25702	0.711882	1	1.12786	0.923559	1.24879	1.10007	0.13422	1	1.86315	1.04613	1.36206	3.00837	2.45263	2.71102	2.07389	0.710638
		3	0.966266	3			#DIV/0!	#DIV/0!	3				#DIV/0!	#DIV/0!	3							#DIV/0!	#DIV/0!
		5	0.910779	5	0.906327		0.906327	0	5	1.45238			1.45238	0	5	6.11049	2.5013					4.3059	1.80459
		6	1.37066	6			#DIV/0!	#DIV/0!	6				#DIV/0!	#DIV/0!	6							#DIV/0!	#DIV/0!
		10	0.188507	10	0.905623		0.905623	0	10	3.55872			3.55872	0	10	NC	3.24418					3.24418	0
		160		160	0.986579	1.15753	1.07206	0.085476	160				#DIV/0!	#DIV/0!	160							#DIV/0!	#DIV/0!
		320		320	1.08873	1.556	1.32237	0.233636	320				#DIV/0!	#DIV/0!	320							#DIV/0!	#DIV/0!
		640		640		6.47725	6.47725	0							640								#DIV/0!
		1000		1000		5.17317	5.17317	0							1000								#DIV/0!
1600	0.939671	1600		1600		8.33721	8.33721	0							1600								#DIV/0!
		t1/10	Colchicine	Imiquimod	EAPB0203	EAPB0503	Warfarine	SD	Colchicine	Imiquimod	EAPB0203	EAPB0503
		0.1	1.31737	0.813802	0.811457	1.27012		0.1	0	0	0.184265	0.349808
		0.33		1.58102	0.477469	1.61661		0.33	0	0	0	0
		0.5	1.24572	1.18025	0.913226	1.78438		0.5	0	0.701383	0.20139	0.519201
		0.67		2.02542	0.640841	2.08021		0.67	0	0	0	0
		1	1.103	1.25702	1.10007	2.07389		1	0	0.711882	0.13422	0.710638
		3	0.966266					3	0	#DIV/0!	#DIV/0!	#DIV/0!
		5	0.910779	0.906327	1.45238	4.3059		5	0	0	0	1.80459
		6	1.37066					6	0	#DIV/0!	#DIV/0!	#DIV/0!
		10	0.188507	0.905623	3.55872	3.24418		10	0	0	0	0
		160		1.07206				160	0	0.085476	#DIV/0!	#DIV/0!
		320		1.32237				320	0	0.233636	#DIV/0!	#DIV/0!
		640		6.47725				640	0			#DIV/0!
		1000		5.17317				1000	0			#DIV/0!
		1600		8.33721			0.939671	1600	0			#DIV/0!
			Colchicine	Imiquimod	EAPB0203	EAPB0503
		0.1	1.31737	0.813802	0.811457	1.27012
		0.5	1.24572	1.18025	0.913226	1.78438
		1	1.103	1.25702	1.10007	2.07389
		5	0.910779	0.906327	1.45238
		10		0.905623

## Sheet: p
Warfarine		Colchicine		Imiquimod			Mean	SD	203				Mean	SD	503							Mean	SD
0.1		0.1	1.2498	0.1	0.937654		0.937654	0	0.1	0.615916	0.96237	0.840456	0.806247	0.143493	0.1	1.20163	0.480342	0.934615	0.915871	1.49334		1.00516	0.336245
0.33		0.33		0.33	1.29841		1.29841	0	0.33	0.545058			0.545058	0	0.33	1.39947						1.39947	0
0.5		0.5	1.1305	0.5	1.3096	0.388004	0.848804	0.4608	0.5	0.729288	0.927142	1.29392	0.983451	0.233924	0.5	1.59106	0.491738	1.11632	1.18099	1.26099		1.12822	0.357737
0.67		0.67		0.67	1.43721		1.43721	0	0.67	0.539971			0.539971	0	0.67	1.26498						1.26498	0
1		1	1.05685	1	1.39579	0.410297	0.903044	0.492747	1	0.931686	0.997598	1.04226	0.990515	0.0454187	1	1.18211	0.546724	0.778662	1.27674	1.02592	1.46405	1.0457	0.307592
3		3	0.854232	3				#DIV/0!	3					#DIV/0!	3								#DIV/0!
5		5	1.05204	5	0.923832		0.923832	0	5		0.907926		0.907926	0	5		0.654416					0.654416	0
6		6	1.75105	6				#DIV/0!	6					#DIV/0!	6							#DIV/0!	#DIV/0!
10		10	0.388711	10	0.624204		0.624204	0	10		1.20657		1.20657	0	10							#DIV/0!	#DIV/0!
160		160		160	1.58485	0.744201	1.16453	0.420326	160					#DIV/0!	160							#DIV/0!	#DIV/0!
320		320		320	1.89621	2.29562	2.09592	0.199704	320					#DIV/0!	320							#DIV/0!	#DIV/0!
640				640		12.2472	12.2472	0						#DIV/0!	640								#DIV/0!
1000				1000		12.747	12.747	0						#DIV/0!	1000								#DIV/0!
1600	1.75126			1600		8.41147	8.41147	0						#DIV/0!	1600								#DIV/0!
			Colchicine	Imiquimod	EAPB0203	EAPB0503	Warfarine	SD	Colchicine	Imiquimod	EAPB0203	EAPB0503	Warfarine
		0.1	1.2498	0.937654	0.806247	1.00516		0.1		0	0.143493	0.336245
		0.33		1.29841	0.545058	1.39947
		0.5	1.1305	0.848804	0.983451	1.12822		0.5		0.4608	0.233924	0.357737
		0.67		1.43721	0.539971	1.26498
		1	1.05685	0.903044	0.990515	1.0457		1		0.492747	0.0454187	0.307592
		3	0.854232
		5	1.05204	0.923832	0.907926	0.654416		5		0	0	0
		6	1.75105
		10	0.388711	0.624204	1.20657			10		0	0	#DIV/0!
		160		1.16453				160		0.420326	#DIV/0!	#DIV/0!
		320		2.09592				320		0.199704	#DIV/0!	#DIV/0!
		640		12.2472				640		0	#DIV/0!	#DIV/0!
		1000		12.747				1000		0	#DIV/0!	#DIV/0!
		1600		8.41147			1.75126	1600		0	#DIV/0!	#DIV/0!
			Colchicine	Imiquimod	EAPB0203	EAPB0503
		0.1	1.2498	0.937654	0.806247	1.00516
		0.5	1.1305	0.848804	0.983451	1.12822
		1	1.05685	0.903044	0.990515	1.0457
		5	1.05204	0.923832	0.907926	0.654416
		10	0.388711	0.624204	1.20657
					SD = STANDARD ERROR

## Sheet: kobs
Warfarine		Colchicine		Imiquimod			Mean	SD	203				Mean	SD	503							Mean	SD
0.1		0.1	1	0.1	0.878958		0.878958	0	0.1	1.22517	1.02855	0.945983	1.06657	0.117102	0.1	1.09682	0.99538	0.570623	0.831608	0.821865		0.86326	0.179086
0.33		0.33		0.33	0.98874		0.98874	0	0.33	1.09934			1.09934	0	0.33	0.778135						0.778135	0
0.5		0.5	0.967086	0.5	0.826882	1.08073	0.953809	0.126926	0.5	1.07001	0.954789	0.876731	0.967177	0.0793902	0.5	0.974132	0.815842	0.455081	0.56363	0.713183		0.704374	0.182881
0.67		0.67		0.67	0.862069		0.862069	0	0.67	1.0492			1.0492	0	0.67	0.562508						0.562508	0
1		1	0.983244	1	0.892329	1.05234	0.972334	0.0800046	1	0.890823	0.888757	0.749307	0.842962	0.0662294	1	0.747967	0.634521	0.623051	0.412297	0.434576	0.518585	0.561833	0.118394
3		3	1.05595	3				#DIV/0!	3					#DIV/0!	3								#DIV/0!
5		5	1.11789	5	1.01782		1.01782	0	5	0.558775			0.558775	0	5	0.0603178	0.192805					0.126562	0.0662437
6		6	1.19357	6				#DIV/0!	6					#DIV/0!	6							#DIV/0!	#DIV/0!
10		10	0.757032	10	1.01169		1.01169	0	10	0.305116			0.305116	0	10							#DIV/0!	#DIV/0!
160		160		160	1.23509	1.01791	1.1265	0.108591	160					#DIV/0!	160							#DIV/0!	#DIV/0!
320		320		320	1.46667	0.726571	1.09662	0.370048	320					#DIV/0!	320							#DIV/0!	#DIV/0!
640				640		0.653373	0.653373	0						#DIV/0!									#DIV/0!
1000				1000		0.516494	0.516494	0						#DIV/0!									#DIV/0!
1600	1.25373			1600		0.342524	0.342524	0						#DIV/0!									#DIV/0!
			Colchicine	Imiquimod	EAPB0203	EAPB0503	Warfarine	SD	Colchicine	Imiquimod	EAPB0203	EAPB0503
		0.1	1	0.878958	1.06657	0.86326		0.1		0	0.117102	0.179086
		0.33		0.98874	1.09934	0.778135		0.33		0	0	0
		0.5	0.967086	0.953809	0.967177	0.704374		0.5		0.126926	0.0793902	0.182881
		0.67		0.862069	1.0492	0.562508		0.67		0	0	0
		1	0.983244	0.972334	0.842962	0.561833		1		0.0800046	0.0662294	0.118394
		3	1.05595					3		#DIV/0!	#DIV/0!	#DIV/0!
		5	1.11789	1.01782	0.558775	0.126562		5		0	0	0.0662437
		6	1.19357					6		#DIV/0!	#DIV/0!	#DIV/0!
		10	0.757032	1.01169	0.305116			10		0	0	#DIV/0!
		160		1.1265				160		0.108591	#DIV/0!	#DIV/0!
		320		1.09662				320		0.370048	#DIV/0!	#DIV/0!
		640		0.653373						0	#DIV/0!	#DIV/0!
		1000		0.516494						0	#DIV/0!	#DIV/0!
		1600		0.342524			1.25373			0	#DIV/0!	#DIV/0!
			Colchicine	Imiquimod	EAPB0203	EAPB0503
		0.1	1	0.878958	1.06657	0.86326
		0.5	0.967086	0.953809	0.967177	0.704374
		1	0.983244	0.972334	0.842962	0.561833
		5	1.11789	1.01782	0.558775	0.126562
		10	0.757032	1.01169	0.305116
		kobs vs CTRL	203	203		503	503	503	503	503 depolym	503 Nicole
		0.1	1.22517	1.02855	0.945983	1.09682	0.99538	0.570623	0.831608	0.821865
		0.33	1.09934			0.778135
		0.5	1.07001	0.954789	0.876731	0.974132	0.815842	0.455081	0.56363	0.713183
		0.67	1.0492			0.562508
		1	0.890823	0.888757	0.749307	0.747967	0.634521	0.623051	0.412297	0.434576	0.518585
		3
		5	0.558775			0.0603178	0.192805
		6
		10	0.305116			NC	NC
		160
		320

## Sheet: Graphiques Publi
n	Colchicine	Imiquimod	EAPB0203	EAPB0503	Warfarine
0.1	1	1	3	5	0
0.5	1	2	3	5	0
1	1	2	3	6	0
5	1	1	1	2	0
10	1	1	1	2	0
160	0	2	0	0	0
320	0	2	0	0	0
640	0	1	0	0	0
1000	0	1	0	0	0
1600	0	1	0	0	1
A max	Colchicine	Imiquimod	EAPB0203	EAPB0503	Warfarine	SD	Colchicine	Imiquimod	EAPB0203	EAPB0503	Warfarine
0.1	0.928225	1.15459	1.02829	0.969429		0.1			0.0544404	0.137006
0.5	0.866232	1.03703	0.975734	0.80449		0.5		0.00656027	0.0653804	0.271864
1	0.785109	1.11179	0.940688	0.710849		1		0.0737097	0.0618094	0.238196
5	0.236377	1.01777	0.777824	0.0527048		5				0.00151489
10	0.0996377	1.01814	0.353455	0.00479769		10				0.00479769
160		0.915207				160		0.0272339
320		0.784213				320		0.0543515
640		0.606391				640
1000		0.590191				1000
1600		0.632708			0.963172	1600					0
																		Mean	A max	t 1/10	p	kobs	SD	A max	t 1/10	p	kobs
									Imiquimod									160	0.915207	1.07206	1.16453	1.1265	160	0.0272339	0.085476	0.420326	0.108591
								160	0.915207									320	0.784213	1.32237	2.09592	1.09662	320	0.0543515	0.233636	0.199704	0.370048
								320	0.784213									640	0.606391	6.47725	12.2472	0.653373	640
								640	0.606391									1000	0.590191	5.17317	12.747	0.516494	1000
								1000	0.590191									1600	0.632708	8.33721	8.41147	0.342524	1600
								1600	0.632708									Warfarine 1600	0.963172	0.939671	1.75126	1.25373	Warfarine 1600
								Warfarine 1600	0.963172
t1/10	Colchicine	Imiquimod	EAPB0203	EAPB0503	Warfarine	SD	Colchicine	Imiquimod	EAPB0203	EAPB0503	Warfarine
0.1	1.31737	0.813802	0.811457	1.27012		0.1			0.184265	0.349808
0.5	1.24572	1.18025	0.913226	1.78438		0.5		0.701383	0.20139	0.519201
1	1.103	1.25702	1.10007	2.07389		1		0.711882	0.13422	0.710638
5	0.910779	0.906327	1.45238			5
10		0.905623	3.55872			10
160		1.07206				160		0.085476
320		1.32237				320		0.233636
640		6.47725				640
1000		5.17317				1000
1600		8.33721			0.939671	1600					0
									Imiquimod
								160	1.07206
								320	1.32237
								640	6.47725
								1000	5.17317
								1600	8.33721
								Warfarine 1600	0.939671
	Colchicine	Imiquimod	EAPB0203	EAPB0503	Warfarine	SD	Colchicine	Imiquimod	EAPB0203	EAPB0503	Warfarine
0.1	1.2498	0.937654	0.806247	1.00516		0.1			0.143493	0.336245
0.5	1.1305	0.848804	0.983451	1.12822		0.5		0.4608	0.233924	0.357737
1	1.05685	0.903044	0.990515	1.0457		1		0.492747	0.0454187	0.307592
5	1.05204	0.923832	0.907926			5
10		0.624204	1.20657			10
160		1.16453				160		0.420326
320		2.09592				320		0.199704
640		12.2472				640
1000		12.747				1000
1600		8.41147			1.75126	1600
									p
								160	1.16453
								320	2.09592
								640	12.2472
								1000	12.747
								1600	8.41147
								Warfarine 1600	1.75126
kobs	Colchicine	Imiquimod	EAPB0203	EAPB0503	Warfarine	SD	Colchicine	Imiquimod	EAPB0203	EAPB0503	Warfarine
0.1	1	0.878958	1.06657	0.86326		0.1			0.117102	0.179086
0.5	0.967086	0.953809	0.967177	0.704374		0.5		0.126926	0.0793902	0.182881
1	0.983244	0.972334	0.842962	0.561833		1		0.0800046	0.0662294	0.118394
5	1.11789	1.01782	0.558775			5
10		1.01169	0.305116			10
160		1.1265				160		0.108591
320		1.09662				320		0.370048
640		0.653373				640		0
1000		0.516494				1000		0
1600		0.342524			1.25373	1600		0			0
									kobs
								160	1.1265
								320	1.09662
								640	0.653373
								1000	0.516494
								1600	0.342524
								Warfarine 1600	1.25373
