# Supplementary material for: Imidazoquinoxaline anticancer derivatives and imiquimod interact with tubulin: Characterization of molecular microtubule inhibiting mechanisms in correlation with cytotoxicity
Source: PLoS One. 2017 Aug 10;12(8):e0182022. doi: 10.1371/journal.pone.0182022 (PMC5552358; doi:10.1371/journal.pone.0182022)
Supplement: S1 File — (ZIP) [file pone.0182022.s008.zip › SPR.xlsx]

## Sheet: Feuil8
µM	3,12 µM	6,25µM	12,5µM	25µM	50µM	100µM		2013-01-09	ecart-type
EAPB203					16.5		k2,fc2-1corr	2013-01-13
				60.2	106.2	138.7	k3, fc2-1 corr	2013-01-16
				21.3	43.1	60.1	k3, fc4-1 corr
	4.2	11.4	14.2		17.9	21.6	kc4 fc2-1corr	2013-01-17
	2.4	6.4	7.8		9.9	11	kc4 Fc4-3corr	2013-01-16
	7	8.8	11.4	12.9	13.8	16.7	k6 Fc2-1 corr
	1.4	2.6	3.8	4.6	5.1	5.7	kc6Fc4-3corr
EAPB503					79.2		k2,fc2-1
				55	93.4	128.8	k3, fc2-1
				18.9	36.8	54.3	k3, fc4-1 corr
	1.4	9.4	17	32.8	45.5		kc4 fc2-1
	2.2	5.7	9.2	18	24.3		kc4 Fc4-3corr
	3.5	5.3	6.1	8.1	14.3	22.6	k6 Fc2-1
	0.2	0.7	1.1	2.6	5.1	9.1	kc6Fc4-3corr
iiquimod					27.2		k2,fc2-1
				23	30.5	40.4	k3, fc2-1
				5	9.3	15.1	k3, fc4-1 corr
	-1.1		7.6	11.4	17.1	22.1	kc4 fc2-1
	0.2		4.6	6.7	10.2	12.9	kc4 Fc4-3corr
	3.2	4	6.7	9.5	13.1	20.4	k6 Fc2-1
	0.8	1.3	2.4	4	5.7	9.6	kc6Fc4-3corr
								fin 20janv
µM	3,12 µM	6,25µM	12,5µM	25µM	50µM	100µM
203				21.3	43.1	60.1	k3, fc4-1 corr
	2.4	6.4	7.8		9.9	11	kc4 Fc4-3corr
	1.4	2.6	3.8	4.6	5.1	5.7	kc6Fc4-3corr
503				18.9	36.8	54.3	k3, fc4-1 corr
	2.2	5.7	9.2	18	24.3		kc4 Fc4-3corr
	0.2	0.7	1.1	2.6	5.1	9.1	kc6Fc4-3corr
				5	9.3	15.1	k3, fc4-1 corr
mod	0.2		4.6	6.7	10.2	12.9	kc4 Fc4-3corr
	0.8	1.3	2.4	4	5.7	9.6	kc6Fc4-3corr
µM	3,12 µM	6,25µM	12,5µM	25µM	50µM	100µM
203					16.5		k2,fc2-1corr
				60.2	106.2	138.7	k3, fc2-1 corr
	4.2	11.4	14.2		17.9	21.6	kc4 fc2-1corr
	7	8.8	11.4	12.9	13.8	16.7	k6 Fc2-1 corr
	3,12 µM	6,25µM	12,5µM	25µM	50µM	100µM
					79.2		k2,fc2-1
				55	93.4	128.8	k3, fc2-1
503	1.4	9.4	17	32.8	45.5		kc4 fc2-1
	3.5	5.3	6.1	8.1	14.3	22.6	k6 Fc2-1
	3,12 µM	6,25µM	12,5µM	25µM	50µM	100µM
mod					27.2		k2,fc2-1
				23	30.5	40.4	k3, fc2-1
	-1.1		7.6	11.4	17.1	22.1	kc4 fc2-1
	3.2	4	6.7	9.5	13.1	20.4	k6 Fc2-1

## Sheet: Pour publi
µM	3,12 µM	6,25µM	12,5µM	25µM	50µM	100µM		2013-01-09
EAPB203					16.5		k2,fc2-1corr	2013-01-13
				60.2	106.2	138.7	k3, fc2-1 corr	2013-01-16
				21.3	43.1	60.1	k3, fc4-1 corr
	4.2	11.4	14.2		17.9	21.6	kc4 fc2-1corr	2013-01-17
	2.4	6.4	7.8		9.9	11	kc4 Fc4-3corr	2013-01-16
	7	8.8	11.4	12.9	13.8	16.7	k6 Fc2-1 corr
	1.4	2.6	3.8	4.6	5.1	5.7	kc6Fc4-3corr
EAPB503					79.2		k2,fc2-1
				55	93.4	128.8	k3, fc2-1
				18.9	36.8	54.3	k3, fc4-1 corr
	1.4	9.4	17	32.8	45.5		kc4 fc2-1
	2.2	5.7	9.2	18	24.3		kc4 Fc4-3corr
	3.5	5.3	6.1	8.1	14.3	22.6	k6 Fc2-1
	0.2	0.7	1.1	2.6	5.1	9.1	kc6Fc4-3corr
iiquimod					27.2		k2,fc2-1		Manip1	3,12 µM	6,25µM	12,5µM	25µM
				23	30.5	40.4	k3, fc2-1		Imiquimod
				5	9.3	15.1	k3, fc4-1 corr		EAPB0203
	-1.1		7.6	11.4	17.1	22.1	kc4 fc2-1		EAPB0503
	0.2		4.6	6.7	10.2	12.9	kc4 Fc4-3corr
	3.2	4	6.7	9.5	13.1	20.4	k6 Fc2-1
	0.8	1.3	2.4	4	5.7	9.6	kc6Fc4-3corr
µM	3,12 µM	6,25µM	12,5µM	25µM	50µM	100µM
203				21.3	43.1	60.1	k3, fc4-1 corr
	2.4	6.4	7.8		9.9	11	kc4 Fc4-3corr
	1.4	2.6	3.8	4.6	5.1	5.7	kc6Fc4-3corr
503				18.9	36.8	54.3	k3, fc4-1 corr
	2.2	5.7	9.2	18	24.3		kc4 Fc4-3corr
	0.2	0.7	1.1	2.6	5.1	9.1	kc6Fc4-3corr
				5	9.3	15.1	k3, fc4-1 corr
mod	0.2		4.6	6.7	10.2	12.9	kc4 Fc4-3corr
	0.8	1.3	2.4	4	5.7	9.6	kc6Fc4-3corr
µM	3,12 µM	6,25µM	12,5µM	25µM	50µM	100µM
203					16.5		k2,fc2-1corr
				60.2	106.2	138.7	k3, fc2-1 corr
	4.2	11.4	14.2		17.9	21.6	kc4 fc2-1corr
	7	8.8	11.4	12.9	13.8	16.7	k6 Fc2-1 corr
	3,12 µM	6,25µM	12,5µM	25µM	50µM	100µM
					79.2		k2,fc2-1
				55	93.4	128.8	k3, fc2-1
503	1.4	9.4	17	32.8	45.5		kc4 fc2-1
	3.5	5.3	6.1	8.1	14.3	22.6	k6 Fc2-1
	3,12 µM	6,25µM	12,5µM	25µM	50µM	100µM
mod					27.2		k2,fc2-1
				23	30.5	40.4	k3, fc2-1
	-1.1		7.6	11.4	17.1	22.1	kc4 fc2-1
	3.2	4	6.7	9.5	13.1	20.4	k6 Fc2-1
k4, Fc2-1	3,12 µM	6,25 µM	12,5 µM	25 µM		k4, Fc4-3	3,12 µM	6,25µM	12,5µM	25µM		Mean k4	3,12 µM	6,25µM	12,5µM	25µM		SDPearson k4	3,12 µM	6,25µM	12,5µM	25µM
Imiquimod	-1.1		7.6	11.4		Imiquimod	0.2		4.6	6.7		Imiquimod	-0.45		6.1	9.05		Imiquimod	0.65		1.5	2.35
EAPB0203	4.2	11.4	14.2			EAPB0203	2.4	6.4	7.8			EAPB0203	3.3	8.9	11			EAPB0203	0.9	2.5	3.2
EAPB0503	1.4	9.4	17	32.8		EAPB0503	2.2	5.7	9.2	18		EAPB0503	1.8	7.55	13.1	25.4		EAPB0503	0.4	1.85	3.9	7.4
k6, Fc2-1	3,12 µM	6,25 µM	12,5 µM	25 µM		k6, Fc4-3	3,12 µM	6,25µM	12,5µM	25µM		Mean k6	3,12 µM	6,25µM	12,5µM	25µM		SDPearson k6	3,12 µM	6,25µM	12,5µM	25µM
Imiquimod	3.2	4	6.7	9.5		Imiquimod	0.8	1.3	2.4	4		Imiquimod	2	2.65	4.55	6.75		Imiquimod	1.2	1.35	2.15	2.75
EAPB0203	7	8.8	11.4	12.9		EAPB0203	1.4	2.6	3.8	4.6		EAPB0203	4.2	5.7	7.6	8.75		EAPB0203	2.8	3.1	3.8	4.15
EAPB0503	3.5	5.3	6.1	8.1		EAPB0503	0.2	0.7	1.1	2.6		EAPB0503	1.85	3	3.6	5.35		EAPB0503	1.65	2.3	2.5	2.75
Mean k4 k6	3,12 µM	6,25µM	12,5µM	25µM		SD Pearson k4 k6	3,12 µM	6,25µM	12,5µM	25µM
Imiquimod	0.775	2.65	5.325	7.9		Imiquimod	0.902341	0.675	1.31832	1.78833
EAPB0203	3.75	7.3	9.3	8.75		EAPB0203	1.04013	2.24611	2.55098	2.075
EAPB0503	1.825	5.275	8.35	15.375		EAPB0503	0.773284	2.60561	4.69494	9.29162
